# Supplementary material for: The landscape of alternative splicing in HIV-1 infected CD4 T-cells
Source: BMC Med Genomics. 2020 Apr 3;13(Suppl 5):38. doi: 10.1186/s12920-020-0680-7 (PMC7118826; doi:10.1186/s12920-020-0680-7)
Supplement: Supplementary file 2 — Additional file 2: Table S1. List of AS exons in the infected T-cells. [file 12920_2020_680_MOESM2_ESM.xlsx]

## Sheet: ES(Exon skipping)
Table S1. List of AS exons in the infected T-cells (ES).
Group1	AS Type2	geneSymbol	chr	exonStart_0base3	exonEnd4	upstreamES5	upstreamEE6	downstreamES7	downstreamEE8	FDR9	IncLevelDifference10	PSI111	PSI212
XH+ vs XH-	ES	WAC*	10	28884661	28884970	28879648	28879761	28897114	28897360	1.79e-10	0.198	1.0,1.0,1.0,1.0	0.756,1.0,0.824,0.63
XH+ vs XH-	ES	ANKRD17*	4	74005247	74006000	74000833	74000982	74007457	74007560	1.03e-06	-0.536	0.314,0.0,1.0,0.543	1.0,1.0,1.0,1.0
XH+ vs XH-	ES	DOPEY1	6	83806449	83806542	83777384	83777498	83806643	83806834	1.63e-06	0.492	0.238,0.231,0.5,1.0	0.0,0.0,0.0,0.0
XH+ vs XH-	ES	HEMK1	3	50616251	50616357	50614939	50615004	50617274	50617370	2.83e-06	0.329	1.0,1.0,1.0,1.0	0.524,0.652,0.818,0.692
XH+ vs XH-	ES	DOK2	8	21769411	21769499	21768183	21768368	21769739	21770021	2.54e-05	-0.17	0.833,0.844,0.85,0.794	1.0,1.0,1.0,1.0
XH+ vs XH-	ES	SNX14*	6	86275049	86275137	86267693	86267778	86281854	86281933	2.69e-05	-0.151	0.867,0.688,1.0,0.84	1.0,1.0,1.0,1.0
XH+ vs XH-	ES	DNAJC8	1	28556641	28556763	28555432	28555534	28559431	28559536	3.23e-05	-0.173	0.0,0.063,0.0,0.0	0.308,0.267,0.026,0.156
XH+ vs XH-	ES	PHF14	7	11021998	11022786	11014461	11014572	11030329	11030474	4.35e-05	0.159	1.0,1.0,1.0,1.0	0.684,0.727,1.0,0.951
XH+ vs XH-	ES	BCL6	3	187444518	187444686	187443286	187443417	187446147	187446332	5.3e-05	-0.139	0.723,1.0,1.0,0.722	1.0,1.0,1.0,1.0
XH+ vs XH-	ES	CAPRIN2*	12	30873744	30873849	30872012	30872159	30876192	30876248	5.3e-05	0.409	1.0,1.0,1.0,0.889	1.0,0.545,0.375,0.333
XH+ vs XH-	ES	RASGRP1	15	38790994	38791385	38786652	38786968	38792303	38792340	0.000154	0.101	1.0,1.0,1.0,1.0	0.877,0.863,1.0,0.857
XH+ vs XH-	ES	TAX1BP1	7	27855967	27856013	27839583	27839709	27867356	27867439	0.000179	-0.111	0.883,0.946,0.816,0.91	1.0,1.0,1.0,1.0
XH+ vs XH-	ES	PCNP	3	101304280	101304355	101298633	101298848	101309058	101309114	0.000203	0.11	1.0,1.0,1.0,1.0	0.898,1.0,0.829,0.832
XH+ vs XH-	ES	OTUD3	1	20232924	20233109	20231383	20231480	20234062	20239438	0.000207	0.31	1.0,1.0,0.714,1.0	0.583,1.0,0.5,0.391
XH+ vs XH-	ES	IL15RA	10	6005705	6005804	6002329	6002530	6008107	6008302	0.000312	-0.185	0.574,1.0,0.685,1.0	1.0,1.0,1.0,1.0
XH+ vs XH-	ES	MRPL33	2	27997290	27997397	27995540	27995559	28002299	28002564	0.000329	-0.262	0.343,0.608,1.0,1.0	1.0,1.0,1.0,1.0
XH+ vs XH-	ES	GNPDA2	4	44724100	44724259	44720325	44720427	44728490	44728612	0.000393	0.274	1.0,1.0,1.0,0.882	1.0,0.412,0.6,0.773
XH+ vs XH-	ES	PTMA*	2	232576599	232576693	232576057	232576129	232577152	232577226	0.000436	-0.113	0.716,0.777,0.94,0.957	0.973,0.87,1.0,1.0
XH+ vs XH-	ES	FAM107B	10	14595320	14595386	14572330	14572514	14613922	14613998	0.000571	0.131	1.0,1.0,1.0,1.0	0.741,1.0,0.916,0.821
XH+ vs XH-	ES	SP140L	2	231254633	231254738	231253273	231253348	231256801	231256944	0.000593	-0.344	0.308,0.317,1.0,1.0	1.0,1.0,1.0,1.0
XH+ vs XH-	ES	NIN	14	51223209	51225348	51221459	51221585	51226574	51227077	0.000593	-0.362	1.0,0.303,1.0,0.25	1.0,1.0,1.0,1.0
XH+ vs XH-	ES	SBF1	22	50895462	50895540	50894920	50895102	50897683	50897821	0.000593	0.5	1.0,1.0,1.0,1.0	0.0,0.0,1.0,1.0
XH+ vs XH-	ES	JADE2*	5	133912457	133912586	133909334	133909452	133914186	133915165	0.000611	-0.217	0.72,0.711,0.754,0.663	1.0,0.714,1.0,1.0
XH+ vs XH-	ES	ZNF655*	7	99159510	99159596	99158155	99158318	99159990	99160117	0.00124	0.123	1.0,1.0,1.0,1.0	0.702,1.0,1.0,0.805
XH+ vs XH-	ES	JADE2*	5	133912457	133912728	133909446	133909452	133914186	133915165	0.00131	-0.217	0.72,0.711,0.754,0.663	1.0,0.714,1.0,1.0
XH+ vs XH-	ES	GOLGA4	3	37327504	37327552	37323448	37323763	37330725	37330782	0.00136	-0.123	0.896,0.817,0.87,0.812	1.0,0.889,1.0,1.0
XH+ vs XH-	ES	APOL3*	22	36545306	36545419	36545122	36545190	36556716	36556977	0.00144	0.15	0.327,0.17,0.252,0.188	0.17,0.166,0.0,0.0
XH+ vs XH-	ES	AFG3L1P*	16	90045217	90045286	90044085	90044210	90046649	90046744	0.00275	0.201	1.0,1.0,1.0,1.0	0.593,0.805,1.0,0.797
XH+ vs XH-	ES	SECISBP2L	15	49311614	49311749	49309744	49309825	49319561	49319677	0.00294	0.216	1.0,1.0,1.0,1.0	0.487,1.0,0.647,1.0
XH+ vs XH-	ES	HNRNPH3*	10	70097614	70097753	70096955	70097090	70098259	70098444	0.00294	-0.13	0.744,1.0,1.0,0.736	1.0,1.0,1.0,1.0
XH+ vs XH-	ES	SRSF7	2	38976039	38976315	38975720	38975795	38976670	38976847	0.00301	0.102	0.284,0.265,0.198,0.155	0.176,0.216,0.0,0.102
XH+ vs XH-	ES	DROSHA	5	31515560	31515671	31515094	31515326	31521229	31521322	0.00379	0.45	1.0,0.333,1.0,1.0	0.0,0.2,1.0,0.333
XH+ vs XH-	ES	POLDIP3*	22	42997975	42998113	42995703	42995799	42998775	42998972	0.00416	-0.115	1.0,0.727,0.857,0.886	0.931,1.0,1.0,1.0
XH+ vs XH-	ES	VRK3	19	50512492	50512546	50510825	50511083	50519280	50519420	0.00441	0.177	1.0,0.809,1.0,1.0	0.661,1.0,0.737,0.701
XH+ vs XH-	ES	SP110	2	231081495	231081536	231079664	231079833	231084588	231084676	0.00498	-0.144	0.597,0.897,0.77,1.0	0.84,1.0,1.0,1.0
XH+ vs XH-	ES	PIKFYVE	2	209138307	209138457	209136234	209136415	209150449	209150657	0.00531	-0.116	1.0,0.745,0.846,0.889	1.0,0.946,1.0,1.0
XH+ vs XH-	ES	AP1G1	16	71782153	71782281	71780490	71780595	71783796	71783886	0.00715	0.19	1.0,1.0,1.0,1.0	0.739,1.0,1.0,0.5
XH+ vs XH-	ES	FBXW7	4	153333631	153333681	153332454	153333024	153456092	153456153	0.00722	-0.114	0.719,1.0,0.89,0.934	1.0,1.0,1.0,1.0
XH+ vs XH-	ES	TMEM161B	5	87536629	87536733	87524261	87524345	87564537	87564647	0.00858	0.215	1.0,1.0,0.855,0.862	0.708,0.655,0.865,0.63
XH+ vs XH-	ES	HSPA8*	11	122931300	122931506	122930823	122930976	122931827	122932037	0.00858	-0.429	0.415,0.0,0.628,0.0	1.0,0.0,0.772,0.987
XH+ vs XH-	ES	POLDIP3*	22	42997975	42998062	42995703	42995799	42998775	42999018	0.00898	-0.107	1.0,0.728,0.932,0.886	0.975,1.0,1.0,1.0
XH+ vs XH-	ES	RECQL*	12	21654103	21654306	21652488	21652549	21654396	21654603	0.00916	0.31	1.0,0.857,1.0,1.0	0.0,1.0,0.739,0.879
XH+ vs XH-	ES	ENOPH1	4	83372195	83372398	83369072	83369174	83375874	83376007	0.00963	-0.103	1.0,0.792,0.797,1.0	1.0,1.0,1.0,1.0
XH+ vs XH-	ES	RECQL*	12	21654103	21654149	21652488	21652549	21654396	21654603	0.00973	0.339	1.0,0.862,1.0,1.0	0.0,1.0,0.606,0.902
XH+ vs XH-	ES	SHARPIN	8	145153983	145154108	145153535	145153897	145154179	145154225	0.00973	-0.117	1.0,0.796,0.829,0.909	1.0,1.0,1.0,1.0
XH+ vs XH-	ES	ANKZF1	2	220100195	220100307	220099547	220100034	220100429	220100597	0.0101	-0.103	0.889,0.7,1.0,1.0	1.0,1.0,1.0,1.0
XH+ vs XH-	ES	TOPBP1	3	133337056	133337277	133336003	133336170	133338998	133339191	0.0113	-0.171	1.0,1.0,0.444,0.538	0.667,1.0,1.0,1.0
XH+ vs XH-	ES	VRK2	2	58315475	58315581	58311223	58311273	58316765	58316858	0.0114	-0.114	0.778,1.0,0.767,1.0	1.0,1.0,1.0,1.0
XH+ vs XH-	ES	CMC2*	16	81031889	81031956	81030918	81031034	81040338	81040459	0.0129	0.364	1.0,0.0,0.419,0.084	0.0,0.0,0.0,0.047
XH+ vs XH-	ES	STRN3	14	31382729	31382863	31381212	31381388	31404368	31404510	0.0138	0.428	1.0,1.0,1.0,1.0	1.0,1.0,0.286,0.0
XH+ vs XH-	ES	CMC2*	16	81031889	81031959	81030918	81031034	81040338	81040499	0.0138	0.363	1.0,0.0,0.414,0.083	0.0,0.0,0.0,0.046
XH+ vs XH-	ES	CEP350	1	180006060	180006224	180002996	180003217	180010272	180010383	0.0145	-0.109	0.76,0.804,1.0,1.0	1.0,1.0,1.0,1.0
XH+ vs XH-	ES	STAG3L4	7	66773563	66773639	66770973	66771070	66773921	66774126	0.0147	0.351	0.617,0.0,1.0,1.0	1.0,0.0,0.0,0.212
XH+ vs XH-	ES	APEH*	3	49712615	49712742	49711815	49712054	49713126	49713220	0.017	-0.115	1.0,0.778,1.0,0.688	1.0,1.0,1.0,0.925
XH+ vs XH-	ES	DNAJB14	4	100849698	100849774	100844196	100844342	100851606	100851691	0.0186	0.154	0.0,0.446,0.273,0.026	0.0,0.0,0.0,0.128
XH+ vs XH-	ES	CMC2*	16	81031889	81032078	81030918	81031034	81040338	81040499	0.0186	0.358	1.0,0.0,0.4,0.075	0.0,0.0,0.0,0.042
XH+ vs XH-	ES	MBNL1	3	152173330	152173366	152165408	152165562	152174055	152174150	0.0212	-0.128	0.984,0.97,0.979,0.539	0.982,1.0,1.0,1.0
XH+ vs XH-	ES	GTPBP8	3	112713981	112714112	112711872	112711971	112715738	112715838	0.0231	-0.29	0.4,0.379,0.8,1.0	1.0,1.0,1.0,0.739
XH+ vs XH-	ES	TRAPPC6B	14	39623414	39623498	39620949	39621043	39627488	39627606	0.0233	-0.114	0.804,1.0,0.74,1.0	1.0,1.0,1.0,1.0
XH+ vs XH-	ES	CLYBL	13	100515244	100515346	100511114	100511303	100517071	100517165	0.025	-0.355	0.0,0.4,1.0,1.0	1.0,1.0,1.0,0.818
XH+ vs XH-	ES	LY9*	1	160793970	160794042	160793254	160793586	160797537	160798039	0.0289	-0.158	1.0,0.805,1.0,0.423	1.0,0.862,1.0,1.0
XH+ vs XH-	ES	CCNH	5	86690221	86690301	86687310	86688721	86690860	86690921	0.0305	-0.378	0.0,0.0,0.0,0.716	0.599,0.08,0.67,0.877
XH+ vs XH-	ES	PTP4A2	1	32377296	32377427	32374258	32374561	32381495	32381588	0.0311	0.259	1.0,1.0,0.636,1.0	1.0,0.5,0.5,0.6
XH+ vs XH-	ES	GGCT	7	30540151	30540297	30538418	30538554	30544184	30544460	0.0312	0.28	1.0,1.0,1.0,1.0	0.167,0.714,1.0,1.0
XH+ vs XH-	ES	PINX1	8	10677702	10677779	10622472	10623426	10683661	10683754	0.0333	0.3	1.0,1.0,0.502,1.0	0.566,0.587,0.577,0.572
XH+ vs XH-	ES	GIPC1	19	14593500	14593818	14591404	14591590	14602467	14602555	0.0365	0.168	1.0,1.0,1.0,1.0	0.619,0.882,1.0,0.826
XH+ vs XH-	ES	EMC8	16	85813984	85814079	85813246	85813473	85814816	85814864	0.0391	-0.144	0.867,0.652,0.709,0.875	0.92,1.0,1.0,0.758
XH+ vs XH-	ES	ZRANB2	1	71531360	71531435	71529019	71530820	71532458	71532617	0.0406	-0.489	0.0,0.0,0.269,0.072	1.0,0.224,1.0,0.074
XH+ vs XH-	ES	TMEM173*	5	138856913	138857100	138855118	138856039	138857854	138858789	0.0476	0.208	1.0,0.76,1.0,1.0	0.636,0.667,1.0,0.623
XH+ vs XH-	ES	POLR2D	2	128608163	128608259	128603839	128605759	128610498	128610679	0.0478	-0.145	1.0,1.0,0.714,0.706	1.0,1.0,1.0,1.0
XH+ vs XH-	ES	HSPA8*	11	122931300	122931383	122930823	122930976	122931827	122932037	0.0482	-0.416	0.399,0.0,0.621,0.0	1.0,0.0,0.768,0.915
XH+ vs XH-	ES	SUZ12P	17	29070318	29070387	29062050	29062115	29086508	29086557	0.0492	-0.269	0.567,0.529,0.36,0.771	0.737,0.567,1.0,1.0
XH+ vs X	ES	PILRA	7	99987510	99987729	99971666	99972056	99995501	99995535	3.27e-08	-0.335	1.0,0.567,0.527,0.567	1.0,1.0,1.0,1.0
XH+ vs X	ES	TARBP1	1	234536598	234536694	234529391	234529583	234536926	234537008	4.58e-07	0.755	0.111,1.0,1.0,1.0	0.0,0.059,0.0,0.032
XH+ vs X	ES	SECISBP2L	15	49311614	49311749	49309744	49309825	49319561	49319677	4.58e-07	0.241	1.0,1.0,1.0,1.0	0.833,0.755,0.818,0.628
XH+ vs X	ES	GGCT	7	30540151	30540297	30538418	30538554	30544184	30544460	1.26e-06	0.329	1.0,1.0,1.0,1.0	1.0,0.684,0.515,0.484
XH+ vs X	ES	SNX14*	6	86277251	86277295	86267693	86267778	86281854	86281933	2.29e-06	-0.285	0.69,0.514,1.0,0.655	1.0,1.0,1.0,1.0
XH+ vs X	ES	USP15*	12	62743001	62743088	62719652	62719714	62749111	62749256	3.91e-06	-0.199	1.0,1.0,0.635,0.569	1.0,1.0,1.0,1.0
XH+ vs X	ES	FUBP3	9	133510053	133510125	133507588	133507665	133511385	133511513	4.58e-06	0.308	1.0,0.895,1.0,1.0	0.698,0.524,0.705,0.734
XH+ vs X	ES	PTMA*	2	232576596	232576693	232576057	232576129	232577152	232577226	4.89e-06	-0.107	0.76,0.807,0.947,0.962	0.943,1.0,0.959,1.0
XH+ vs X	ES	DOK2	8	21769411	21769499	21768183	21768368	21769739	21770021	9.29e-06	-0.17	0.833,0.844,0.85,0.794	1.0,1.0,1.0,1.0
XH+ vs X	ES	ZCCHC11	1	52947094	52947307	52943409	52943554	52947475	52947595	2.08e-05	-0.135	0.846,1.0,0.875,0.738	1.0,1.0,1.0,1.0
XH+ vs X	ES	SNX14*	6	86275049	86275137	86267693	86267778	86281854	86281933	2.87e-05	-0.151	0.867,0.688,1.0,0.84	1.0,1.0,1.0,1.0
XH+ vs X	ES	PTMA*	2	232576599	232576693	232576057	232576129	232577152	232577226	2.87e-05	-0.123	0.716,0.777,0.94,0.957	0.93,1.0,0.952,1.0
XH+ vs X	ES	APP	21	27369674	27369731	27354656	27354790	27372329	27372497	3.5e-05	0.237	0.127,0.469,0.425,0.0	0.0,0.0,0.0,0.071
XH+ vs X	ES	OPA1	3	193335572	193335626	193333462	193333559	193336657	193336725	4.86e-05	0.488	1.0,0.757,1.0,1.0	1.0,0.383,0.423,0.0
XH+ vs X	ES	MARK3	14	103958113	103958371	103946723	103946827	103969218	103970168	8.35e-05	-0.178	0.915,0.775,1.0,0.561	1.0,1.0,0.965,1.0
XH+ vs X	ES	RBM23	14	23377541	23377589	23375403	23375577	23378691	23378804	9.38e-05	-0.22	0.565,0.554,1.0,1.0	1.0,1.0,1.0,1.0
XH+ vs X	ES	LAPTM5	1	31215302	31215396	31212655	31212784	31230505	31230667	0.000128	0.155	1.0,0.891,1.0,1.0	0.735,0.758,1.0,0.778
XH+ vs X	ES	HSPA8*	11	122931300	122931383	122930823	122930976	122931827	122932037	0.000139	-0.495	0.399,0.0,0.621,0.0	0.0,1.0,1.0,1.0
XH+ vs X	ES	HSPA8*	11	122931300	122931506	122930823	122930976	122931827	122932037	0.000145	-0.489	0.415,0.0,0.628,0.0	0.0,1.0,1.0,1.0
XH+ vs X	ES	SP110	2	231081495	231081536	231079664	231079833	231084588	231084676	0.000147	-0.171	0.597,0.897,0.77,1.0	1.0,1.0,1.0,0.947
XH+ vs X	ES	DRAM2	1	111667363	111667503	111663137	111663315	111668848	111668916	0.000179	-0.131	0.959,0.714,1.0,0.802	1.0,1.0,1.0,1.0
XH+ vs X	ES	PCNP	3	101304280	101304355	101298633	101298848	101309058	101309114	0.000205	0.545	1.0,1.0,1.0,1.0	0.0,1.0,0.82,0.0
XH+ vs X	ES	MAN1B1	9	139982719	139982850	139982526	139982635	139983320	139983457	0.000222	-0.462	1.0,0.059,1.0,0.091	1.0,1.0,1.0,1.0
XH+ vs X	ES	ITPR1	3	4695525	4695570	4693806	4693902	4699807	4699962	0.000321	0.212	1.0,1.0,1.0,1.0	0.759,0.727,1.0,0.666
XH+ vs X	ES	CAPRIN2*	12	30873744	30873849	30872012	30872159	30876192	30876248	0.000323	0.309	1.0,1.0,1.0,0.889	0.391,0.444,1.0,0.818
XH+ vs X	ES	LY9*	1	160793970	160794039	160793254	160793586	160797537	160798045	0.000366	-0.116	1.0,0.895,1.0,0.642	1.0,1.0,1.0,1.0
XH+ vs X	ES	NIN	14	51223209	51225348	51221459	51221585	51226574	51227077	0.000421	-0.362	1.0,0.303,1.0,0.25	1.0,1.0,1.0,1.0
XH+ vs X	ES	GNPDA2	4	44724100	44724259	44720325	44720427	44728490	44728612	0.00046	0.28	1.0,1.0,1.0,0.882	0.5,1.0,0.652,0.611
XH+ vs X	ES	RECQL*	12	21654103	21654149	21652488	21652549	21654396	21654603	0.00084	0.199	1.0,0.862,1.0,1.0	0.622,0.748,1.0,0.698
XH+ vs X	ES	EDEM2*	20	33732781	33732821	33730175	33730281	33734627	33734738	0.000903	-0.154	0.721,0.924,0.877,0.861	1.0,1.0,1.0,1.0
XH+ vs X	ES	ALKBH3	11	43913590	43913679	43911274	43911378	43923065	43923275	0.000986	0.132	1.0,1.0,1.0,1.0	1.0,0.852,0.808,0.81
XH+ vs X	ES	GOLGA4	3	37327504	37327552	37323448	37323763	37330725	37330782	0.00114	-0.116	0.896,0.817,0.87,0.812	0.976,0.939,1.0,0.945
XH+ vs X	ES	RECQL*	12	21654103	21654306	21652488	21652549	21654396	21654603	0.00114	0.187	1.0,0.857,1.0,1.0	0.636,0.826,1.0,0.647
XH+ vs X	ES	LY9*	1	160793970	160794042	160793254	160793586	160797537	160798039	0.00119	-0.193	1.0,0.805,1.0,0.423	1.0,1.0,1.0,1.0
XH+ vs X	ES	TMEM173*	5	138856913	138857100	138855118	138856039	138857854	138858789	0.00121	0.315	1.0,0.76,1.0,1.0	0.625,0.758,0.66,0.458
XH+ vs X	ES	TRAK2	2	202265740	202265817	202264099	202264216	202272125	202272320	0.00121	-0.105	0.892,1.0,0.862,0.772	1.0,1.0,1.0,0.947
XH+ vs X	ES	POLDIP3*	22	42997975	42998113	42995703	42995799	42998775	42998972	0.00157	-0.133	1.0,0.727,0.857,0.886	1.0,1.0,1.0,1.0
XH+ vs X	ES	DGUOK*	2	74177753	74177859	74173845	74174033	74185272	74185372	0.00158	0.526	1.0,1.0,1.0,0.103	0.0,0.0,1.0,0.0
XH+ vs X	ES	DGUOK*	2	74177727	74177859	74173845	74174033	74185272	74185372	0.00158	0.526	1.0,1.0,1.0,0.103	0.0,0.0,1.0,0.0
XH+ vs X	ES	STYXL1	7	75630207	75630320	75625655	75625917	75633075	75633173	0.00256	-0.114	1.0,1.0,0.72,0.702	1.0,0.879,1.0,1.0
XH+ vs X	ES	SFXN2	10	104489075	104489151	104488187	104488286	104489479	104489565	0.00261	0.371	1.0,1.0,1.0,0.763	0.287,0.472,1.0,0.518
XH+ vs X	ES	LINC01137	1	37921967	37922060	37920479	37921513	37939744	37940012	0.00263	-0.258	0.5,0.6,0.667,0.2	0.0,1.0,1.0,1.0
XH+ vs X	ES	GTPBP8	3	112713981	112714112	112711872	112711971	112715738	112715838	0.00263	-0.288	0.4,0.379,0.8,1.0	1.0,0.733,1.0,1.0
XH+ vs X	ES	DNAJC27	2	25176418	25176504	25174262	25174423	25179911	25180034	0.00263	-0.321	1.0,0.0,0.0,0.717	0.0,1.0,1.0,1.0
XH+ vs X	ES	DGUOK*	2	74184251	74184367	74177711	74177859	74185272	74185372	0.00277	-0.297	0.5,0.771,0.692,0.733	1.0,1.0,0.884,1.0
XH+ vs X	ES	RNF31*	14	24617040	24617099	24615894	24616026	24617184	24617331	0.00302	0.15	1.0,1.0,1.0,1.0	0.74,0.878,1.0,0.783
XH+ vs X	ES	SRBD1	2	45715378	45715470	45704131	45704214	45773870	45773978	0.00369	-0.255	0.6,0.667,0.714,1.0	1.0,1.0,1.0,1.0
XH+ vs X	ES	HARS2	5	140075687	140075786	140075322	140075430	140076105	140076199	0.004	-0.138	1.0,0.639,0.714,1.0	1.0,1.0,0.905,1.0
XH+ vs X	ES	RNF31*	14	24616906	24617099	24615959	24616026	24617184	24617331	0.00421	0.137	1.0,1.0,1.0,1.0	0.765,0.879,1.0,0.808
XH+ vs X	ES	ZNF202	11	123598183	123598303	123594884	123597699	123598840	123598970	0.00435	0.152	1.0,1.0,1.0,0.826	1.0,0.714,0.636,0.867
XH+ vs X	ES	DNAJB14	4	100849698	100849774	100844196	100844342	100851606	100851691	0.00446	0.148	0.0,0.446,0.273,0.026	0.152,0.0,0.0,0.0
XH+ vs X	ES	PTMA*	2	232577161	232577226	232576599	232576693	232577513	232577999	0.00473	-0.117	1.0,0.757,0.776,1.0	1.0,1.0,1.0,1.0
XH+ vs X	ES	STAT6	12	57503825	57503893	57501945	57502082	57504911	57505157	0.00511	-0.105	0.066,0.0,0.027,0.193	0.094,0.195,0.27,0.147
XH+ vs X	ES	CAMLG	5	134079676	134079742	134074272	134074482	134086448	134087067	0.00619	0.131	1.0,1.0,1.0,0.92	1.0,1.0,0.641,0.753
XH+ vs X	ES	POLDIP3*	22	42997975	42998062	42995703	42995799	42998775	42999018	0.00649	-0.113	1.0,0.728,0.932,0.886	1.0,1.0,1.0,1.0
XH+ vs X	ES	SYNRG	17	35880281	35880317	35878989	35879174	35880640	35880751	0.0069	0.278	1.0,0.82,1.0,1.0	0.694,0.882,0.58,0.552
XH+ vs X	ES	JADE2*	5	133912457	133912728	133909446	133909452	133914186	133915165	0.0069	-0.185	0.72,0.711,0.754,0.663	1.0,0.589,1.0,1.0
XH+ vs X	ES	JADE2*	5	133912457	133912586	133909334	133909452	133914186	133915165	0.0069	-0.185	0.72,0.711,0.754,0.663	1.0,0.589,1.0,1.0
XH+ vs X	ES	GTF2H1*	11	18347493	18347566	18344115	18344287	18354606	18354775	0.0069	0.551	0.099,1.0,1.0,0.13	0.0,0.0,0.024,0.0
XH+ vs X	ES	PTP4A2	1	32377296	32377427	32374258	32374561	32381495	32381588	0.00706	0.253	1.0,1.0,0.636,1.0	0.75,0.273,1.0,0.6
XH+ vs X	ES	APEH*	3	49712615	49712742	49711815	49712054	49713126	49713220	0.0077	-0.107	1.0,0.778,1.0,0.688	1.0,0.895,1.0,1.0
XH+ vs X	ES	KIAA0319L	1	35913773	35913933	35909765	35909904	35915467	35915607	0.00788	0.158	0.92,1.0,0.875,1.0	0.818,0.586,0.846,0.913
XH+ vs X	ES	GTF2H1*	11	18347493	18347700	18343841	18344287	18354606	18354775	0.00815	0.537	0.091,1.0,1.0,0.12	0.0,0.0,0.064,0.0
XH+ vs X	ES	AKT2	19	40771128	40771258	40762832	40762961	40791087	40791302	0.00873	0.128	1.0,0.953,1.0,1.0	0.875,0.813,0.889,0.862
XH+ vs X	ES	VRK2	2	58315475	58315581	58311223	58311273	58316765	58316858	0.0098	-0.114	0.778,1.0,0.767,1.0	1.0,1.0,1.0,1.0
XH+ vs X	ES	CBLB	3	105470305	105470462	105464760	105464882	105495239	105495386	0.0108	0.492	1.0,1.0,1.0,0.909	0.941,0.0,0.0,1.0
XH+ vs X	ES	MLKL	16	74710198	74710323	74709515	74709662	74712796	74712878	0.0134	0.146	0.443,0.154,0.121,0.125	0.0,0.128,0.132,0.0
XH+ vs X	ES	MED13	17	60033040	60033199	60032742	60032928	60033699	60033842	0.0154	-0.121	1.0,0.863,0.761,0.762	1.0,1.0,0.87,1.0
XH+ vs X	ES	MEGF6	1	3425121	3425253	3424358	3424487	3425638	3425809	0.0154	0.222	0.875,1.0,1.0,1.0	0.793,1.0,0.5,0.692
XH+ vs X	ES	NGLY1	3	25761504	25761682	25760603	25761126	25770623	25770809	0.0154	-0.105	0.838,0.778,1.0,0.852	1.0,1.0,0.968,0.918
XH+ vs X	ES	C19orf66	19	10199786	10200054	10197926	10197976	10200332	10200371	0.0166	0.354	0.479,0.198,0.163,1.0	0.23,0.113,0.083,0.0
XH+ vs X	ES	METTL16	17	2371054	2371170	2367501	2367644	2376817	2376958	0.0172	-0.133	1.0,1.0,0.8,0.667	1.0,1.0,1.0,1.0
XH+ vs X	ES	CTD-2547E10.2	16	21498898	21498937	21495692	21495856	21531148	21531500	0.0177	0.403	0.543,1.0,0.855,0.0	0.0,0.0,0.788,0.0
XH+ vs X	ES	C12orf29	12	88433924	88434042	88429386	88429515	88436601	88436697	0.0226	-0.24	1.0,0.375,0.667,1.0	1.0,1.0,1.0,1.0
XH+ vs X	ES	SLC7A6	16	68321225	68321338	68308593	68309152	68321648	68321774	0.0241	0.468	0.135,1.0,1.0,1.0	0.091,0.17,0.0,1.0
XH+ vs X	ES	LUC7L	16	258599	258663	258076	258187	270647	270746	0.0271	0.465	1.0,1.0,1.0,0.388	0.063,0.216,0.247,1.0
XH+ vs X	ES	UBTF	17	42289711	42289822	42289240	42289374	42290186	42290307	0.0297	-0.238	0.536,0.435,0.465,1.0	1.0,1.0,1.0,0.386
XH+ vs X	ES	ZBTB7B	1	154982733	154982873	154975294	154975419	154987130	154988290	0.0342	0.353	0.222,0.382,0.308,1.0	0.0,0.3,0.2,0.0
XH+ vs X	ES	DOPEY1	6	83806449	83806542	83777384	83777498	83806643	83806834	0.0383	0.333	0.238,0.231,0.5,1.0	0.0,0.636,0.0,0.0
XH+ vs X	ES	MBNL1	3	152173330	152173366	152165408	152165562	152174055	152174150	0.0392	-0.121	0.984,0.97,0.979,0.539	1.0,0.992,0.975,0.99
XH+ vs X	ES	BRD8	5	137502206	137502299	137501516	137501797	137503622	137503767	0.041	0.466	1.0,0.52,1.0,0.429	0.375,0.333,0.375,0.0
XH+ vs X	ES	ACAA1*	3	38173086	38173129	38170780	38170879	38173416	38173496	0.041	-0.496	0.162,0.0,0.0,0.865	1.0,0.31,0.702,1.0
XH+ vs X	ES	SNX19	11	130750516	130750701	130749518	130749606	130773149	130773279	0.0419	-0.119	1.0,0.526,1.0,1.0	1.0,1.0,1.0,1.0
XH+ vs X	ES	POLR2D	2	128608163	128608259	128603839	128605759	128610498	128610679	0.043	-0.145	1.0,1.0,0.714,0.706	1.0,1.0,1.0,1.0
XH+ vs NI	ES	CAPRIN2*	12	30873744	30873849	30872012	30872159	30876192	30876248	6.17e-13	0.596	1.0,1.0,1.0,0.889	0.273,0.357,0.407,0.467
XH+ vs NI	ES	CCNT1	12	49089781	49089945	49089541	49089612	49091920	49091966	3.09e-10	-0.771	0.417,0.5,0.0,0.0	1.0,1.0,1.0,1.0
XH+ vs NI	ES	HSPA8*	11	122931300	122931383	122930823	122930976	122931827	122932037	4.19e-05	-0.563	0.399,0.0,0.621,0.0	0.786,0.727,1.0,0.757
XH+ vs NI	ES	HSPA8*	11	122931300	122931506	122930823	122930976	122931827	122932037	4.19e-05	-0.562	0.415,0.0,0.628,0.0	0.8,0.736,1.0,0.756
1comparison group 2alternative splicing event type (ES: Exon skipping) 3exon start position of skipped exon 4exon end position of skipped exon 5exon start position of upstrem exon of skipped exon 6exon end position of upstrem exon of skipped exon 7exon start position of downstream exon of skipped exon 8exon end position of downstream exon of skipped exon 9False discovery rate 10difference of PSI …

## Sheet: IR(Intron retention)
Table S1. List of AS exons in the infected T-cells (IR).
Group1	AS Type2	geneSymbol	chr	riExonStart_0base3	riExonEnd4	upstreamES5	upstreamEE6	downstreamES7	downstreamEE8	FDR9	IncLevelDifference10	PSI111	PSI212
XH+ vs XH-	IR	SRSF1	17	56082283	56083334	56082283	56082402	56083161	56083334	1.45e-12	-0.127	0.842,0.908,0.777,0.868	0.973,1.0,0.931,1.0
XH+ vs XH-	IR	ARL6IP4*	12	123465675	123466426	123465675	123465813	123466141	123466426	6.8e-11	0.313	1.0,1.0,1.0,1.0	0.573,0.632,1.0,0.542
XH+ vs XH-	IR	RASAL3	19	15562855	15563626	15562855	15562919	15563468	15563626	8.27e-11	0.685	1.0,1.0,1.0,1.0	0.109,1.0,0.116,0.036
XH+ vs XH-	IR	JMJD8	16	733321	733598	733321	733441	733529	733598	1.62e-08	0.445	1.0,1.0,1.0,1.0	0.455,0.373,0.391,1.0
XH+ vs XH-	IR	STK16	2	220110617	220111598	220110617	220110807	220111378	220111598	5.32e-08	0.512	1.0,1.0,1.0,1.0	0.385,0.294,1.0,0.273
XH+ vs XH-	IR	CFB*	6	31915721	31916289	31915721	31915858	31916150	31916289	4.63e-07	-0.516	1.0,0.647,0.179,0.111	1.0,1.0,1.0,1.0
XH+ vs XH-	IR	GAS5*	1	173834366	173834685	173834366	173834420	173834608	173834685	8.32e-07	0.208	0.5,0.255,0.179,0.299	0.114,0.141,0.072,0.074
XH+ vs XH-	IR	DDX39A*	19	14520553	14521146	14520553	14520685	14521027	14521146	1.55e-05	-0.255	0.481,0.5,1.0,1.0	1.0,1.0,1.0,1.0
XH+ vs XH-	IR	KLHDC4	16	87788799	87790083	87788799	87788898	87790027	87790083	1.73e-05	0.483	1.0,1.0,0.667,1.0	0.143,1.0,0.091,0.5
XH+ vs XH-	IR	SKIV2L	6	31937056	31937528	31937056	31937197	31937291	31937528	2.42e-05	0.324	1.0,1.0,1.0,1.0	0.886,1.0,0.484,0.333
XH+ vs XH-	IR	HIP1R	12	123344593	123344757	123344593	123344624	123344694	123344757	0.000103	0.296	1.0,1.0,1.0,1.0	0.429,1.0,0.386,1.0
XH+ vs XH-	IR	HAUS5	19	36110514	36111025	36110514	36110660	36110913	36111025	0.000111	-0.337	1.0,0.733,0.667,0.25	1.0,1.0,1.0,1.0
XH+ vs XH-	IR	MDP1	14	24684757	24685003	24684757	24684868	24684942	24685003	0.000131	-0.282	1.0,0.521,0.352,1.0	1.0,1.0,1.0,1.0
XH+ vs XH-	IR	VPS28	8	145648999	145649515	145648999	145649305	145649423	145649515	0.000132	0.338	1.0,1.0,1.0,1.0	1.0,0.419,1.0,0.228
XH+ vs XH-	IR	ARPC3	12	110873914	110874488	110873914	110874009	110874361	110874488	0.000135	-0.278	0.4,1.0,1.0,0.486	1.0,1.0,1.0,1.0
XH+ vs XH-	IR	WDR6	3	49049067	49051726	49049067	49051549	49051642	49051726	0.000153	0.271	1.0,1.0,1.0,1.0	1.0,0.582,1.0,0.333
XH+ vs XH-	IR	SPSB3	16	1827946	1828613	1827946	1828049	1828134	1828613	0.000153	0.429	1.0,1.0,1.0,1.0	0.14,0.143,1.0,1.0
XH+ vs XH-	IR	ZBTB17	1	16270093	16270390	16270093	16270210	16270302	16270390	0.000161	0.477	1.0,1.0,1.0,1.0	1.0,1.0,0.091,0.0
XH+ vs XH-	IR	SMYD2	1	214504292	214507651	214504292	214504413	214505360	214507651	0.000176	0.427	1.0,1.0,1.0,1.0	0.13,1.0,0.161,1.0
XH+ vs XH-	IR	WAC*	10	28903495	28905291	28903495	28903614	28905101	28905291	0.000224	0.501	1.0,0.035,1.0,1.0	1.0,0.005,0.009,0.016
XH+ vs XH-	IR	HNRNPH3*	10	70096955	70098444	70096955	70097090	70098259	70098444	0.000307	-0.28	0.545,1.0,1.0,0.333	1.0,1.0,1.0,1.0
XH+ vs XH-	IR	IKBKB	8	42176787	42178362	42176787	42176939	42178252	42178362	0.00032	-0.257	1.0,0.526,0.684,0.571	1.0,1.0,0.81,1.0
XH+ vs XH-	IR	MPV17	2	27535081	27535456	27535081	27535114	27535360	27535456	0.00041	-0.369	0.5,1.0,0.024,1.0	1.0,1.0,1.0,1.0
XH+ vs XH-	IR	ATF4	22	39916568	39917676	39916568	39916756	39917358	39917676	0.000434	0.107	1.0,0.982,1.0,0.957	1.0,0.966,0.61,0.934
XH+ vs XH-	IR	NOP2*	12	6669612	6669953	6669612	6669735	6669863	6669953	0.000645	0.49	1.0,1.0,0.067,1.0	0.083,0.024,1.0,0.0
XH+ vs XH-	IR	HNRNPH1*	5	179050037	179051670	179050037	179050165	179050636	179051670	0.00068	-0.155	0.671,1.0,0.733,0.724	0.913,1.0,1.0,0.833
XH+ vs XH-	IR	GAS5*	1	173833394	173834420	173833394	173833842	173834366	173834420	0.00068	0.498	1.0,0.141,0.075,1.0	0.072,0.07,0.05,0.032
XH+ vs XH-	IR	NUP62	19	50430950	50432761	50430950	50431072	50432582	50432761	0.000771	-0.231	0.368,0.708,1.0,1.0	1.0,1.0,1.0,1.0
XH+ vs XH-	IR	WDR73	15	85189203	85189579	85189203	85189316	85189414	85189579	0.000971	-0.212	0.583,0.84,1.0,0.636	0.905,1.0,1.0,1.0
XH+ vs XH-	IR	C2CD2L	11	118982230	118983102	118982230	118982339	118983037	118983102	0.00107	0.232	1.0,1.0,1.0,0.333	0.556,0.6,0.25,1.0
XH+ vs XH-	IR	ABCG1	21	43707998	43708422	43707998	43708183	43708320	43708422	0.00139	-0.68	0.158,0.053,0.143,0.067	1.0,1.0,1.0,0.143
XH+ vs XH-	IR	SFI1	22	32014100	32014533	32014100	32014212	32014299	32014533	0.00164	-0.653	0.335,0.281,0.0,0.201	0.43,1.0,1.0,1.0
XH+ vs XH-	IR	GTF2H4	6	30880886	30881164	30880886	30880934	30881085	30881164	0.00293	0.379	1.0,1.0,1.0,1.0	0.286,1.0,0.2,1.0
XH+ vs XH-	IR	BRD2*	6	32944338	32945347	32944338	32944713	32945218	32945347	0.00383	0.459	1.0,0.151,1.0,0.085	0.202,0.107,0.053,0.037
XH+ vs XH-	IR	PRRC2A	6	31605010	31605548	31605010	31605101	31605222	31605548	0.0043	0.659	1.0,0.148,1.0,1.0	0.256,0.182,0.032,0.04
XH+ vs XH-	IR	ARL6IP4*	12	123465675	123466426	123465675	123465846	123466141	123466426	0.00541	0.107	1.0,1.0,1.0,1.0	1.0,0.572,1.0,1.0
XH+ vs XH-	IR	LILRB1	19	55147007	55148103	55147007	55147060	55147944	55148103	0.0067	-0.165	0.959,0.44,0.545,0.231	1.0,0.333,0.5,1.0
XH+ vs XH-	IR	RABGGTA	14	24737719	24738032	24737719	24737825	24737930	24738032	0.00779	0.133	0.185,0.16,0.163,0.263	0.12,0.097,0.024,0.0
XH+ vs XH-	IR	MYO18A	17	27423778	27424368	27423778	27423933	27424240	27424368	0.0085	-0.475	1.0,0.114,0.143,0.043	1.0,1.0,0.2,1.0
XH+ vs XH-	IR	ANKRD54	22	38228964	38229213	38228964	38229089	38229165	38229213	0.00993	0.512	0.811,0.547,1.0,1.0	0.168,0.417,0.152,0.573
XH+ vs XH-	IR	PLCD1	3	38050762	38051302	38050762	38050922	38051143	38051302	0.0132	-0.416	0.176,0.083,1.0,0.077	1.0,1.0,0.0,1.0
XH+ vs XH-	IR	CFB*	6	31919331	31919861	31919331	31919381	31919651	31919861	0.014	-0.571	0.25,0.125,0.009,0.0	1.0,0.667,0.0,1.0
XH+ vs XH-	IR	TRMT1	19	13216080	13216420	13216080	13216210	13216300	13216420	0.0148	-0.311	0.5,0.391,1.0,0.5	1.0,1.0,1.0,0.636
XH+ vs XH-	IR	ING4	12	6761827	6762216	6761827	6761936	6762110	6762216	0.0155	-0.341	1.0,0.25,0.385,1.0	1.0,1.0,1.0,1.0
XH+ vs XH-	IR	ATP6V0B	1	44442697	44443967	44442697	44442888	44443652	44443967	0.0155	-0.489	0.023,0.029,1.0,0.0	1.0,1.0,0.009,1.0
XH+ vs XH-	IR	ILF3	19	10791894	10792868	10791894	10792005	10792668	10792868	0.0155	0.417	0.571,1.0,1.0,0.167	0.375,0.366,0.176,0.153
XH+ vs XH-	IR	NDUFS3	11	47602076	47602536	47602076	47602174	47602386	47602536	0.0159	-0.482	1.0,0.042,0.021,0.057	1.0,1.0,1.0,0.048
XH+ vs XH-	IR	KDM2B	12	121882252	121883221	121882252	121882339	121883077	121883221	0.0166	-0.366	0.455,0.13,0.043,1.0	1.0,1.0,1.0,0.091
XH+ vs XH-	IR	TMEM161A	19	19232116	19232477	19232116	19232230	19232333	19232477	0.017	0.338	1.0,1.0,1.0,0.429	1.0,1.0,0.0,0.077
XH+ vs XH-	IR	GTF3C2	2	27558783	27559292	27558783	27558895	27559064	27559292	0.017	0.679	1.0,0.412,1.0,1.0	0.2,0.161,0.333,0.0
XH+ vs XH-	IR	CERS2	1	150939231	150939678	150939231	150939338	150939549	150939678	0.017	-0.494	0.048,0.037,0.04,0.009	1.0,0.039,0.072,1.0
XH+ vs XH-	IR	DHRS1	14	24760344	24760831	24760344	24760425	24760761	24760831	0.0194	-0.262	1.0,0.419,1.0,0.273	1.0,0.739,1.0,1.0
XH+ vs XH-	IR	APOL3*	22	36545093	36545419	36545093	36545190	36545306	36545419	0.0209	-0.27	0.563,0.621,0.483,0.515	0.553,0.71,1.0,1.0
XH+ vs XH-	IR	DDX24	14	94521341	94524243	94521341	94521530	94524167	94524243	0.0209	0.112	0.315,0.25,0.218,0.132	0.138,0.146,0.14,0.044
XH+ vs XH-	IR	AUP1	2	74755877	74756409	74755877	74756062	74756258	74756409	0.0236	-0.414	0.224,0.341,0.216,1.0	0.437,1.0,1.0,1.0
XH+ vs XH-	IR	TSTA3*	8	144695693	144695987	144695693	144695773	144695920	144695987	0.024	0.106	0.25,0.1,0.133,0.031	0.0,0.015,0.043,0.034
XH+ vs XH-	IR	CIRBP	19	1271979	1274439	1271979	1272050	1274305	1274439	0.026	0.378	0.52,0.49,1.0,1.0	0.469,0.411,0.367,0.25
XH+ vs XH-	IR	HNRNPC*	14	21677294	21679725	21677294	21679465	21679564	21679725	0.0261	0.387	1.0,1.0,0.889,0.737	0.818,0.246,0.929,0.085
XH+ vs XH-	IR	TRABD	22	50636251	50636615	50636251	50636424	50636503	50636615	0.0298	0.252	1.0,1.0,1.0,1.0	1.0,1.0,0.76,0.232
XH+ vs XH-	IR	UNC45A	15	91479175	91479690	91479175	91479212	91479514	91479690	0.03	0.277	1.0,1.0,1.0,1.0	0.765,1.0,1.0,0.125
XH+ vs XH-	IR	SYVN1	11	64897473	64897851	64897473	64897644	64897722	64897851	0.0304	-0.21	0.261,1.0,1.0,0.175	0.515,0.761,1.0,1.0
XH+ vs XH-	IR	POLR2I*	19	36605240	36605615	36605240	36605314	36605560	36605615	0.0304	0.507	1.0,1.0,0.034,0.013	0.0,0.009,0.0,0.008
XH+ vs XH-	IR	RAB3IP	12	70206557	70206813	70206557	70206657	70206743	70206813	0.0306	-0.343	0.105,0.084,0.048,0.026	1.0,0.265,0.252,0.117
XH+ vs XH-	IR	PDE4DIP	1	144890591	144892589	144890591	144892219	144892500	144892589	0.0311	-0.193	0.7,1.0,0.529,1.0	1.0,1.0,1.0,1.0
XH+ vs XH-	IR	UCK1	9	134404330	134404657	134404330	134404425	134404514	134404657	0.0311	0.457	0.0,1.0,1.0,1.0	0.05,0.03,1.0,0.091
XH+ vs XH-	IR	THOC1	18	225088	225403	225088	225139	225336	225403	0.0359	0.32	1.0,1.0,0.489,0.565	0.519,0.472,0.565,0.216
XH+ vs XH-	IR	TMEM116	12	112371689	112374634	112371689	112371834	112374495	112374634	0.0387	-0.366	1.0,0.077,0.333,0.125	1.0,0.0,1.0,1.0
XH+ vs XH-	IR	SNHG12	1	28906044	28907158	28906044	28906493	28907071	28907158	0.0418	0.322	0.568,0.59,0.478,1.0	0.329,0.486,0.356,0.178
XH+ vs XH-	IR	MIB2	1	1563398	1563779	1563398	1563559	1563652	1563779	0.042	0.404	0.462,1.0,0.263,1.0	0.429,0.227,0.333,0.118
XH+ vs XH-	IR	TMX2*	11	57506135	57506511	57506135	57506242	57506445	57506511	0.0424	-0.446	0.172,0.143,0.089,0.099	0.156,1.0,1.0,0.13
XH+ vs XH-	IR	FCHSD1	5	141025653	141026289	141025653	141025758	141026169	141026289	0.043	0.274	1.0,1.0,1.0,0.184	0.513,0.303,0.27,1.0
XH+ vs XH-	IR	ARID5A	2	97215489	97216022	97215489	97215542	97215924	97216022	0.0446	0.431	1.0,0.111,1.0,1.0	0.091,0.111,0.185,1.0
XH+ vs XH-	IR	PPP4C*	16	30094066	30094888	30094066	30094168	30094714	30094888	0.0453	-0.424	1.0,0.213,0.123,0.08	1.0,0.111,1.0,1.0
XH+ vs XH-	IR	PCSK7	11	117093923	117094932	117093923	117094024	117094793	117094932	0.0472	0.431	1.0,0.241,1.0,0.077	0.231,0.129,0.091,0.143
XH+ vs X	IR	MVD	16	88723843	88724437	88723843	88723990	88724322	88724437	9.85e-10	-0.643	0.25,0.059,1.0,0.118	1.0,1.0,1.0,1.0
XH+ vs X	IR	WAC*	10	28903495	28905291	28903495	28903614	28905101	28905291	2.51e-09	0.729	1.0,0.035,1.0,1.0	0.033,0.043,0.018,0.026
XH+ vs X	IR	USP16	21	30414792	30415920	30414792	30414849	30415743	30415920	5.11e-09	-0.51	0.515,0.266,1.0,0.179	1.0,1.0,1.0,1.0
XH+ vs X	IR	HDAC7	12	48177861	48179254	48177861	48178000	48179169	48179254	7.27e-08	-0.556	0.333,1.0,0.333,0.111	1.0,1.0,1.0,1.0
XH+ vs X	IR	WDR6	3	49049067	49051726	49049067	49051549	49051642	49051726	1.06e-07	0.338	1.0,1.0,1.0,1.0	0.727,0.645,0.277,1.0
XH+ vs X	IR	GTF2H4	6	30880886	30881164	30880886	30880934	30881085	30881164	3.57e-07	0.445	1.0,1.0,1.0,1.0	1.0,0.571,0.429,0.222
XH+ vs X	IR	CFB*	6	31915721	31916289	31915721	31915858	31916150	31916289	3.73e-07	-0.516	1.0,0.647,0.179,0.111	1.0,1.0,1.0,1.0
XH+ vs X	IR	ANKRD54	22	38228964	38229213	38228964	38229089	38229165	38229213	5.46e-06	0.669	0.811,0.547,1.0,1.0	0.446,0.118,0.071,0.047
XH+ vs X	IR	GNLY*	2	85921875	85922546	85921875	85922046	85922442	85922546	5.46e-06	-0.253	0.913,1.0,0.525,0.548	1.0,1.0,1.0,1.0
XH+ vs X	IR	ARL6IP4*	12	123465675	123466426	123465675	123465813	123466141	123466426	7.76e-06	0.207	1.0,1.0,1.0,1.0	0.528,1.0,1.0,0.643
XH+ vs X	IR	UNC45A	15	91479175	91479690	91479175	91479212	91479514	91479690	8.54e-06	0.412	1.0,1.0,1.0,1.0	0.3,0.778,1.0,0.273
XH+ vs X	IR	KLHDC4	16	87788799	87790083	87788799	87788898	87790027	87790083	2.07e-05	0.435	1.0,1.0,0.667,1.0	0.6,1.0,0.077,0.25
XH+ vs X	IR	RPS27L	15	63446051	63447930	63446051	63446259	63447819	63447930	2.23e-05	0.466	1.0,1.0,1.0,1.0	0.118,1.0,0.017,1.0
XH+ vs X	IR	SKIV2L	6	31937056	31937528	31937056	31937197	31937291	31937528	4.65e-05	0.225	1.0,1.0,1.0,1.0	1.0,0.6,0.5,1.0
XH+ vs X	IR	FLII	17	18148149	18148733	18148149	18148586	18148667	18148733	5.64e-05	0.488	1.0,1.0,1.0,1.0	0.0,1.0,1.0,0.05
XH+ vs X	IR	VPS28	8	145648999	145649515	145648999	145649305	145649423	145649515	7.39e-05	0.217	1.0,1.0,1.0,1.0	1.0,1.0,0.512,0.619
XH+ vs X	IR	EIF3D	22	36921710	36922178	36921710	36921756	36922045	36922178	7.57e-05	-0.652	0.19,0.143,0.038,0.057	1.0,1.0,0.036,1.0
XH+ vs X	IR	RASAL3	19	15562855	15563626	15562855	15562919	15563468	15563626	7.61e-05	0.438	1.0,1.0,1.0,1.0	1.0,0.167,1.0,0.083
XH+ vs X	IR	PCBP4	3	51994541	51994914	51994541	51994658	51994881	51994914	8.2e-05	-0.522	0.333,1.0,0.077,0.0	1.0,0.5,1.0,1.0
XH+ vs X	IR	YIPF3	6	43480806	43481189	43480806	43480938	43481096	43481189	9.49e-05	0.605	0.167,1.0,1.0,1.0	0.385,0.143,0.089,0.128
XH+ vs X	IR	ARPC3	12	110873914	110874488	110873914	110874009	110874361	110874488	9.49e-05	-0.278	0.4,1.0,1.0,0.486	1.0,1.0,1.0,1.0
XH+ vs X	IR	SMYD2	1	214504292	214507651	214504292	214504413	214505360	214507651	0.000104	0.462	1.0,1.0,1.0,1.0	1.0,1.0,0.065,0.088
XH+ vs X	IR	SPSB3	16	1827946	1828613	1827946	1828049	1828134	1828613	0.000104	0.385	1.0,1.0,1.0,1.0	0.209,0.253,1.0,1.0
XH+ vs X	IR	JMJD8	16	733321	733598	733321	733441	733529	733598	0.000106	0.371	1.0,1.0,1.0,1.0	0.304,1.0,0.214,1.0
XH+ vs X	IR	MYBBP1A	17	4457104	4457388	4457104	4457212	4457313	4457388	0.000111	0.714	1.0,1.0,0.077,1.0	0.2,0.0,0.02,0.0
XH+ vs X	IR	SLC25A39	17	42398425	42398926	42398425	42398599	42398801	42398926	0.00015	0.37	1.0,1.0,1.0,1.0	0.429,1.0,0.091,1.0
XH+ vs X	IR	NMRAL1	16	4524093	4524793	4524093	4524167	4524554	4524793	0.000238	-0.333	1.0,0.375,1.0,0.294	1.0,1.0,1.0,1.0
XH+ vs X	IR	RPL7A	9	136217094	136217582	136217094	136217174	136217451	136217582	0.000333	0.273	0.938,0.983,0.947,1.0	0.529,0.965,0.955,0.327
XH+ vs X	IR	STK16	2	220110617	220111598	220110617	220110807	220111378	220111598	0.000452	0.43	1.0,1.0,1.0,1.0	1.0,1.0,0.154,0.125
XH+ vs X	IR	NEURL4*	17	7221383	7221675	7221383	7221491	7221587	7221675	0.000452	0.219	1.0,1.0,1.0,1.0	0.419,1.0,1.0,0.704
XH+ vs X	IR	MAP4K2	11	64559380	64559894	64559380	64559558	64559643	64559894	0.00059	-0.454	1.0,0.073,1.0,0.113	1.0,1.0,1.0,1.0
XH+ vs X	IR	DHRS1	14	24760344	24760831	24760344	24760425	24760761	24760831	0.000631	-0.327	1.0,0.419,1.0,0.273	1.0,1.0,1.0,1.0
XH+ vs X	IR	BRD2*	6	32944338	32945347	32944338	32944713	32945218	32945347	0.00094	0.482	1.0,0.151,1.0,0.085	0.122,0.118,0.02,0.048
XH+ vs X	IR	TPCN1	12	113729678	113730878	113729678	113729763	113730738	113730878	0.00111	0.332	1.0,1.0,1.0,1.0	0.286,0.385,1.0,1.0
XH+ vs X	IR	VARS2	6	30891129	30892337	30891129	30891282	30892130	30892337	0.00113	-0.417	0.222,1.0,0.111,1.0	1.0,1.0,1.0,1.0
XH+ vs X	IR	TMEM161A	19	19232116	19232477	19232116	19232230	19232333	19232477	0.00132	0.415	1.0,1.0,1.0,0.429	1.0,0.167,0.103,0.5
XH+ vs X	IR	ATP6V0B	1	44442697	44443967	44442697	44442888	44443652	44443967	0.00143	-0.493	0.023,0.029,1.0,0.0	1.0,0.023,1.0,1.0
XH+ vs X	IR	RGP1	9	35750654	35750986	35750654	35750738	35750836	35750986	0.00161	-0.409	0.286,1.0,1.0,0.077	1.0,1.0,1.0,1.0
XH+ vs X	IR	SFI1	22	32014100	32014533	32014100	32014212	32014299	32014533	0.00172	-0.617	0.335,0.281,0.0,0.201	1.0,0.287,1.0,1.0
XH+ vs X	IR	IDH3A	15	78449249	78449973	78449249	78449504	78449889	78449973	0.00236	0.487	1.0,0.455,1.0,1.0	0.6,0.25,0.385,0.273
XH+ vs X	IR	PRRC2A	6	31605010	31605548	31605010	31605101	31605222	31605548	0.00236	0.636	1.0,0.148,1.0,1.0	0.072,0.184,0.038,0.308
XH+ vs X	IR	RNH1	11	499014	499999	499014	499185	499828	499999	0.00277	0.285	1.0,1.0,1.0,1.0	0.75,1.0,0.109,1.0
XH+ vs X	IR	PNISR	6	99862447	99864304	99862447	99862566	99864224	99864304	0.00278	0.511	0.109,0.063,1.0,1.0	0.042,0.055,0.012,0.018
XH+ vs X	IR	NT5DC2	3	52561632	52561947	52561632	52561734	52561844	52561947	0.00471	-0.3	1.0,1.0,0.0,0.0	0.2,1.0,1.0,1.0
XH+ vs X	IR	MLST8	16	2258210	2258614	2258210	2258335	2258450	2258614	0.00641	0.262	1.0,1.0,1.0,0.333	0.286,1.0,1.0,0.0
XH+ vs X	IR	CAPRIN2*	12	30867892	30869610	30867892	30868075	30869441	30869610	0.0066	-0.371	0.563,0.375,0.529,0.333	1.0,1.0,0.286,1.0
XH+ vs X	IR	MED23	6	131913527	131914311	131913527	131913600	131914145	131914311	0.00713	0.499	1.0,1.0,1.0,0.098	1.0,0.053,0.018,0.029
XH+ vs X	IR	TMEM173*	5	138860374	138861289	138860374	138860483	138860743	138861289	0.00872	0.464	0.3,1.0,1.0,1.0	0.324,0.103,1.0,0.017
XH+ vs X	IR	EFTUD2	17	42937272	42937911	42937272	42937413	42937799	42937911	0.00982	0.487	1.0,0.045,1.0,0.0	0.048,0.014,0.005,0.028
XH+ vs X	IR	HIRIP3	16	30006423	30006784	30006423	30006538	30006663	30006784	0.0102	0.285	0.2,1.0,1.0,1.0	0.059,0.0,1.0,1.0
XH+ vs X	IR	GTPBP4	10	1042045	1043248	1042045	1042182	1043147	1043248	0.0104	0.488	1.0,1.0,0.149,1.0	1.0,0.125,0.0,0.07
XH+ vs X	IR	HDAC10	22	50686653	50686901	50686653	50686721	50686794	50686901	0.0106	-0.525	0.215,0.135,0.215,0.0	0.467,1.0,0.196,1.0
XH+ vs X	IR	DPAGT1	11	118971727	118972570	118971727	118971848	118972204	118972570	0.0106	-0.292	0.0,0.294,0.0,0.0	0.4,0.417,0.217,0.429
XH+ vs X	IR	SEC31B*	10	102248614	102249155	102248614	102248731	102249008	102249155	0.0121	0.275	1.0,0.684,1.0,1.0	0.733,0.6,0.25,1.0
XH+ vs X	IR	METTL17	14	21458388	21458757	21458388	21458542	21458622	21458757	0.0121	0.448	1.0,0.182,1.0,1.0	0.136,0.145,0.11,1.0
XH+ vs X	IR	PPP4C*	16	30094066	30094888	30094066	30094168	30094714	30094888	0.0134	-0.449	1.0,0.213,0.123,0.08	1.0,0.212,1.0,1.0
XH+ vs X	IR	CCDC130	19	13869681	13870086	13869681	13869824	13869913	13870086	0.0138	-0.22	0.583,1.0,0.538,1.0	1.0,1.0,1.0,1.0
XH+ vs X	IR	ARL6IP4*	12	123465675	123466426	123465675	123465846	123466141	123466426	0.0168	0.119	1.0,1.0,1.0,1.0	1.0,1.0,1.0,0.524
XH+ vs X	IR	TIMM21	18	71822379	71822638	71822379	71822442	71822540	71822638	0.0173	0.451	1.0,1.0,1.0,0.143	0.455,0.655,0.063,0.167
XH+ vs X	IR	DNHD1	11	6579283	6579923	6579283	6579527	6579714	6579923	0.018	-0.388	0.2,0.111,0.0,1.0	0.364,1.0,1.0,0.5
XH+ vs X	IR	C2CD2L	11	118982230	118983102	118982230	118982339	118983037	118983102	0.0181	0.18	1.0,1.0,1.0,0.333	0.412,1.0,1.0,0.2
XH+ vs X	IR	VNN3	6	133044064	133045046	133044064	133044193	133044872	133045046	0.0181	-0.5	1.0,0.0,0.0,0.0	0.0,1.0,1.0,1.0
XH+ vs X	IR	SLC26A6	3	48667074	48667411	48667074	48667144	48667304	48667411	0.0234	0.168	1.0,1.0,1.0,0.333	0.231,1.0,0.429,1.0
XH+ vs X	IR	WDR73	15	85189203	85189579	85189203	85189316	85189414	85189579	0.0234	-0.12	0.583,0.84,1.0,0.636	1.0,1.0,0.538,1.0
XH+ vs X	IR	WDR24	16	735868	736186	735868	735990	736067	736186	0.0241	-0.365	0.096,1.0,1.0,0.445	1.0,1.0,1.0,1.0
XH+ vs X	IR	SIRT7	17	79869814	79871756	79869814	79870490	79871649	79871756	0.0247	-0.427	0.077,0.056,1.0,0.158	1.0,0.0,1.0,1.0
XH+ vs X	IR	TUBGCP6	22	50658385	50660303	50658385	50658444	50658679	50660303	0.0248	0.127	1.0,0.886,0.81,1.0	0.679,0.508,1.0,1.0
XH+ vs X	IR	TMED9	5	177020650	177021286	177020650	177020776	177021139	177021286	0.025	0.469	1.0,1.0,1.0,0.032	0.105,1.0,0.024,0.026
XH+ vs X	IR	PLCD1	3	38050762	38051302	38050762	38050922	38051143	38051302	0.0271	-0.46	0.176,0.083,1.0,0.077	0.176,1.0,1.0,1.0
XH+ vs X	IR	TAF1C	16	84213775	84214792	84213775	84213950	84214648	84214792	0.0271	0.16	1.0,1.0,0.684,1.0	0.429,0.615,1.0,1.0
XH+ vs X	IR	RLTPR	16	67679442	67679680	67679442	67679534	67679626	67679680	0.0278	0.234	1.0,0.857,1.0,1.0	0.647,1.0,0.273,1.0
XH+ vs X	IR	VPS51	11	64874658	64875199	64874658	64874844	64875052	64875199	0.0278	-0.258	1.0,0.625,0.2,1.0	1.0,0.857,1.0,1.0
XH+ vs X	IR	NR1H3	11	47283097	47283569	47283097	47283277	47283469	47283569	0.0278	0.434	1.0,1.0,1.0,1.0	0.333,1.0,0.429,0.5
XH+ vs X	IR	TMX2*	11	57506135	57506511	57506135	57506242	57506445	57506511	0.0287	-0.456	0.172,0.143,0.089,0.099	1.0,0.273,0.053,1.0
XH+ vs X	IR	DENND1C	19	6475494	6475762	6475494	6475596	6475716	6475762	0.0293	-0.416	0.182,0.189,1.0,0.167	0.2,1.0,1.0,1.0
XH+ vs X	IR	AUP1	2	74755877	74756409	74755877	74756062	74756258	74756409	0.0303	-0.361	0.224,0.341,0.216,1.0	1.0,1.0,0.224,1.0
XH+ vs X	IR	MDP1	14	24684757	24685003	24684757	24684868	24684942	24685003	0.0304	-0.162	1.0,0.521,0.352,1.0	1.0,0.521,1.0,1.0
XH+ vs X	IR	PRMT2	21	48080744	48081848	48080744	48080874	48081711	48081848	0.0309	-0.304	0.355,0.203,0.125,0.225	0.462,0.338,1.0,0.325
XH+ vs X	IR	CDK5RAP3	17	46051765	46052703	46051765	46051814	46052524	46052703	0.0311	0.107	1.0,1.0,1.0,1.0	1.0,1.0,0.573,1.0
XH+ vs X	IR	RP11-43F13.1	5	1599034	1599942	1599034	1599384	1599741	1599942	0.0313	0.273	1.0,0.091,1.0,1.0	1.0,1.0,0.0,0.0
XH+ vs X	IR	NDUFS2	1	161183653	161184185	161183653	161183711	161183945	161184185	0.032	-0.405	0.289,1.0,0.119,0.063	1.0,1.0,0.091,1.0
XH+ vs X	IR	DPH7	9	140459344	140459606	140459344	140459410	140459536	140459606	0.032	0.54	1.0,0.25,0.0,1.0	0.043,0.048,0.0,0.0
XH+ vs X	IR	PDE4DIP	1	144890591	144892589	144890591	144892219	144892500	144892589	0.0331	-0.137	0.7,1.0,0.529,1.0	1.0,1.0,0.778,1.0
XH+ vs X	IR	MUTYH	1	45798434	45798996	45798434	45798506	45798589	45798996	0.0343	-0.35	0.205,0.119,0.103,0.049	1.0,0.382,0.155,0.34
XH+ vs X	IR	TMEM208	16	67262699	67263181	67262699	67262784	67262878	67263181	0.0343	0.496	1.0,1.0,0.111,0.556	0.231,0.273,0.125,0.053
XH+ vs X	IR	BCS1L	2	219526919	219527402	219526919	219526983	219527232	219527402	0.0348	-0.452	0.429,0.333,0.0,0.059	0.429,1.0,1.0,0.2
XH+ vs X	IR	FGD3	9	95795050	95796963	95795050	95795155	95796822	95796963	0.0353	0.289	0.136,0.026,0.106,1.0	0.044,0.046,0.004,0.017
XH+ vs X	IR	ABCF3	3	183910388	183910684	183910388	183910477	183910592	183910684	0.0368	0.354	0.5,1.0,1.0,0.0	0.085,1.0,0.0,0.0
XH+ vs X	IR	FCHSD1	5	141025653	141026289	141025653	141025758	141026169	141026289	0.0377	0.324	1.0,1.0,1.0,0.184	0.348,0.403,0.139,1.0
XH+ vs X	IR	TNFRSF4	1	1148371	1149165	1148371	1148473	1149042	1149165	0.0451	-0.382	1.0,0.31,0.25,0.143	1.0,1.0,1.0,0.231
XH+ vs X	IR	POLR2I*	19	36605240	36605615	36605240	36605314	36605560	36605615	0.0484	0.482	1.0,1.0,0.034,0.013	0.097,0.021,0.0,0.0
XH+ vs NI	IR	CFB*	6	31919331	31919861	31919331	31919381	31919651	31919861	0	-0.904	0.25,0.125,0.009,0.0	1.0,1.0,1.0,1.0
XH+ vs NI	IR	WAC*	10	28903495	28905291	28903495	28903614	28905101	28905291	0.000226	0.734	1.0,0.035,1.0,1.0	0.013,0.057,0.029,0.0
XH+ vs NI	IR	NDUFS2	1	161183653	161184185	161183653	161183711	161183945	161184185	0.000544	-0.632	0.289,1.0,0.119,0.063	1.0,1.0,1.0,1.0
XH+ vs NI	IR	TMX2*	11	57506135	57506511	57506135	57506242	57506445	57506511	0.000701	-0.629	0.172,0.143,0.089,0.099	0.667,0.351,1.0,1.0
XH+ vs NI	IR	CCNDBP1	15	43486278	43486659	43486278	43486335	43486612	43486659	0.000727	-0.593	0.125,0.538,0.25,0.714	1.0,1.0,1.0,1.0
XH+ vs NI	IR	SPSB3	16	1827946	1828613	1827946	1828049	1828134	1828613	0.002	0.6	1.0,1.0,1.0,1.0	0.145,0.243,0.211,1.0
XH+ vs NI	IR	NCAPG2	7	158447809	158448147	158447809	158447950	158448030	158448147	0.002	-0.646	0.208,1.0,0.208,0.0	1.0,1.0,1.0,1.0
XH+ vs NI	IR	HIRIP3	16	30006423	30006784	30006423	30006538	30006663	30006784	0.00286	0.698	0.2,1.0,1.0,1.0	0.222,0.1,0.032,0.053
XH+ vs NI	IR	HDAC7	12	48177861	48179254	48177861	48178000	48179169	48179254	0.0331	-0.556	0.333,1.0,0.333,0.111	1.0,1.0,1.0,1.0
XH+ vs NI	IR	VPS28	8	145648999	145649515	145648999	145649305	145649423	145649515	0.0493	0.47	1.0,1.0,1.0,1.0	1.0,0.6,0.161,0.36
1comparison group 2alternative splicing event type (IR: Intron retention) 3exon start position of reteined intron 4exon end position of reteined intron 5exon start position of upstrem exon of reteined intron 6exon end position of upstrem exon of reteined intron 7exon start position of downstream exon of reteined intron 8exon end position of downstream exon of reteined intron 9False discovery rate…

## Sheet: A3SS(Alternative 3'splice site)
Table S1. List of AS exons in the infected T-cells (A3SS).
Group1	AS Type2	geneSymbol	chr	longExonStart_0base3	longExonEnd4	shortES5	shortEE6	flankingES7	flankingEE8	FDR9	IncLevelDifference10	PSI111	PSI212
XH+ vs XH-	A3SS	ARL6IP4*	12	123466117	123466426	123466141	123466426	123465675	123465813	1.4e-09	0.409	1.0,1.0,1.0,1.0	0.495,0.48,1.0,0.388
XH+ vs XH-	A3SS	MCRS1	12	49952996	49953115	49952996	49953084	49953235	49953318	1.32e-06	0.496	1.0,1.0,1.0,1.0	0.0,0.014,1.0,1.0
XH+ vs XH-	A3SS	DCAF11	14	24586125	24586253	24586180	24586253	24584751	24584958	5.31e-06	-0.135	1.0,0.748,1.0,0.712	1.0,1.0,1.0,1.0
XH+ vs XH-	A3SS	CAPRIN2*	12	30872012	30873849	30872012	30872159	30876192	30876248	5.31e-06	0.57	1.0,1.0,1.0,0.714	1.0,0.091,0.231,0.111
XH+ vs XH-	A3SS	SECISBP2	9	91972199	91972480	91972325	91972480	91965546	91965767	1.06e-05	0.49	1.0,1.0,1.0,1.0	1.0,1.0,0.008,0.034
XH+ vs XH-	A3SS	NOP2*	12	6675266	6675502	6675266	6675490	6675694	6675783	3.07e-05	-0.486	0.861,0.045,1.0,0.151	1.0,1.0,1.0,1.0
XH+ vs XH-	A3SS	SF1	11	64532077	64533627	64532077	64532990	64534371	64534551	4.74e-05	0.326	1.0,1.0,0.765,1.0	1.0,0.593,0.429,0.438
XH+ vs XH-	A3SS	GPX4	19	1106376	1106458	1106398	1106458	1106240	1106265	7.79e-05	0.475	1.0,1.0,1.0,1.0	0.052,0.047,1.0,1.0
XH+ vs XH-	A3SS	ACAD8	11	134131500	134131784	134131631	134131784	134131168	134131266	8.97e-05	0.485	1.0,1.0,1.0,1.0	1.0,0.032,0.029,1.0
XH+ vs XH-	A3SS	PPP6R3*	11	68355265	68355492	68355412	68355492	68350510	68350597	0.000124	-0.473	1.0,0.273,0.333,0.1	1.0,1.0,0.6,1.0
XH+ vs XH-	A3SS	DDX39A*	19	14520553	14520793	14520553	14520685	14521027	14521146	0.000145	-0.335	0.333,0.327,1.0,1.0	1.0,1.0,1.0,1.0
XH+ vs XH-	A3SS	ECI2	6	4117541	4119509	4117541	4117685	4125483	4126471	0.000236	0.124	1.0,1.0,1.0,1.0	0.87,0.815,1.0,0.818
XH+ vs XH-	A3SS	STRN4*	19	47230708	47230948	47230708	47230803	47231150	47231264	0.000236	-0.421	0.273,1.0,1.0,0.043	1.0,1.0,1.0,1.0
XH+ vs XH-	A3SS	LMO7	13	76409287	76409475	76409368	76409475	76408361	76408523	0.000255	0.266	0.851,1.0,1.0,1.0	0.385,1.0,0.735,0.668
XH+ vs XH-	A3SS	CPSF4	7	99051588	99051759	99051663	99051759	99049990	99050063	0.000277	0.441	1.0,0.598,1.0,1.0	0.351,0.554,0.438,0.49
XH+ vs XH-	A3SS	ZNF655*	7	99159510	99160117	99159990	99160117	99158155	99158318	0.000583	0.117	1.0,1.0,1.0,1.0	0.829,1.0,1.0,0.702
XH+ vs XH-	A3SS	MMS19	10	99225815	99225916	99225815	99225913	99226260	99226342	0.000588	0.113	1.0,1.0,1.0,1.0	1.0,0.738,1.0,0.811
XH+ vs XH-	A3SS	FCHO1	19	17899078	17899366	17899092	17899366	17898490	17898655	0.00133	0.321	1.0,1.0,1.0,0.635	1.0,0.521,0.465,0.367
XH+ vs XH-	A3SS	ERGIC2	12	29498375	29498490	29498375	29498473	29502011	29502110	0.00223	-0.5	1.0,0.0,0.0,0.0	1.0,1.0,0.0,1.0
XH+ vs XH-	A3SS	CAMTA2	17	4885383	4885522	4885383	4885455	4886051	4886187	0.00231	-0.548	0.313,0.275,0.221,0.0	1.0,1.0,0.0,1.0
XH+ vs XH-	A3SS	C1orf109*	1	38148990	38149148	38148990	38149109	38151944	38152124	0.00242	0.451	1.0,1.0,0.202,1.0	0.343,1.0,0.055,0.0
XH+ vs XH-	A3SS	PDDC1	11	770992	771212	770992	771104	771332	771426	0.00333	0.442	1.0,1.0,1.0,1.0	1.0,1.0,0.0,0.231
XH+ vs XH-	A3SS	NOL6	9	33468027	33468167	33468027	33468143	33468318	33468420	0.00333	0.449	0.744,0.062,0.081,1.0	0.0,0.0,0.09,0.0
XH+ vs XH-	A3SS	NARG2	15	60760259	60760521	60760259	60760361	60768261	60768366	0.00421	0.216	1.0,0.822,1.0,1.0	0.515,0.6,1.0,0.843
XH+ vs XH-	A3SS	CD247	1	167404635	167404671	167404635	167404668	167407806	167407887	0.00421	-0.147	0.319,0.0,0.246,0.217	0.304,0.356,0.335,0.375
XH+ vs XH-	A3SS	TTN-AS1	2	179465202	179465394	179465284	179465394	179462322	179462408	0.00504	-0.292	1.0,1.0,0.408,0.425	1.0,1.0,1.0,1.0
XH+ vs XH-	A3SS	PUM1*	1	31452908	31453013	31452908	31453010	31454158	31454252	0.00537	0.385	0.439,1.0,1.0,0.439	0.39,0.429,0.281,0.239
XH+ vs XH-	A3SS	SYTL2	11	85447543	85447658	85447543	85447655	85448617	85448699	0.00632	0.36	1.0,0.623,1.0,0.516	0.246,0.585,0.416,0.454
XH+ vs XH-	A3SS	SEC31B*	10	102267664	102267808	102267664	102267805	102268763	102268859	0.0066	-0.176	1.0,0.345,1.0,0.746	1.0,1.0,0.796,1.0
XH+ vs XH-	A3SS	RBM6	3	50112605	50112763	50112633	50112763	50107887	50107985	0.00695	0.485	1.0,1.0,1.0,0.0	0.045,0.0,1.0,0.017
XH+ vs XH-	A3SS	TSTA3*	8	144698275	144698610	144698275	144698390	144698736	144698893	0.00722	0.655	1.0,1.0,0.026,1.0	0.267,0.087,0.053,0.0
XH+ vs XH-	A3SS	UBR2*	6	42626372	42626562	42626383	42626562	42625977	42626058	0.00779	-0.5	0.0,0.0,0.0,0.0	1.0,0.0,0.0,1.0
XH+ vs XH-	A3SS	BRD2*	6	32945036	32945347	32945218	32945347	32944338	32944713	0.00872	0.468	1.0,0.114,1.0,0.058	0.161,0.076,0.053,0.01
XH+ vs XH-	A3SS	HNRNPH1*	5	179050037	179050188	179050037	179050165	179050636	179050671	0.0127	-0.314	0.166,1.0,0.0,0.285	0.705,1.0,1.0,0.0
XH+ vs XH-	A3SS	MPND	19	4357947	4358169	4358079	4358169	4357511	4357582	0.0133	0.367	1.0,1.0,0.0,1.0	0.333,0.0,0.2,1.0
XH+ vs XH-	A3SS	STK4*	20	43601847	43602074	43601941	43602074	43600718	43600799	0.0141	-0.175	1.0,1.0,0.76,0.538	1.0,1.0,1.0,1.0
XH+ vs XH-	A3SS	NEURL4*	17	7220779	7221003	7220779	7220892	7221106	7221251	0.0162	0.192	0.091,0.257,0.0,0.556	0.022,0.087,0.0,0.027
XH+ vs XH-	A3SS	THAP3	1	6692429	6692555	6692450	6692555	6690347	6690413	0.0163	0.465	1.0,1.0,1.0,0.0	0.0,0.14,1.0,0.0
XH+ vs XH-	A3SS	ATXN2L	16	28843507	28843720	28843525	28843720	28842282	28842393	0.0164	0.492	0.074,1.0,1.0,0.071	0.1,0.075,0.0,0.0
XH+ vs XH-	A3SS	GLYR1	16	4863737	4863956	4863737	4863839	4864537	4864630	0.0193	0.123	0.22,0.24,0.231,0.073	0.067,0.122,0.048,0.036
XH+ vs XH-	A3SS	CSRP2BP	20	18142463	18142883	18142466	18142883	18139727	18139909	0.0222	0.456	1.0,1.0,0.595,0.662	0.595,0.0,0.196,0.642
XH+ vs XH-	A3SS	KCTD10	12	109895796	109895886	109895796	109895883	109898440	109898610	0.0224	0.321	1.0,0.0,0.157,0.374	0.246,0.0,0.0,0.0
XH+ vs XH-	A3SS	C1orf228	1	45190704	45190889	45190807	45190889	45190433	45190511	0.0239	0.153	1.0,0.727,1.0,1.0	1.0,0.731,0.556,0.826
XH+ vs XH-	A3SS	CWF19L1	10	102020722	102020801	102020722	102020785	102021735	102021820	0.0266	0.343	1.0,0.866,1.0,0.913	0.749,0.837,0.822,0.0
XH+ vs XH-	A3SS	PFN2	3	149682690	149684373	149682690	149684051	149686144	149686337	0.027	0.29	0.556,1.0,1.0,1.0	1.0,0.111,0.286,1.0
XH+ vs XH-	A3SS	MINK1	17	4794750	4795011	4794810	4795011	4794245	4794419	0.0287	-0.125	1.0,0.83,0.598,1.0	1.0,0.926,1.0,1.0
XH+ vs XH-	A3SS	RHEBL1	12	49462817	49462957	49462817	49462889	49463516	49463808	0.0287	0.548	1.0,1.0,0.145,1.0	0.298,0.53,0.124,0.0
XH+ vs XH-	A3SS	FAM219B	15	75194944	75195127	75194944	75195124	75197004	75197053	0.0326	-0.309	0.328,1.0,0.0,0.0	1.0,0.0,1.0,0.566
XH+ vs XH-	A3SS	TMX2*	11	57505307	57505498	57505384	57505498	57505079	57505140	0.038	-0.132	1.0,1.0,0.473,1.0	1.0,1.0,1.0,1.0
XH+ vs X	A3SS	SECISBP2	9	91972199	91972480	91972325	91972480	91965546	91965767	2.57e-12	0.722	1.0,1.0,1.0,1.0	1.0,0.063,0.0,0.048
XH+ vs X	A3SS	AAAS	12	53709118	53709270	53709118	53709210	53709510	53709566	1.83e-06	0.5	1.0,1.0,1.0,1.0	0.0,1.0,0.0,1.0
XH+ vs X	A3SS	CC2D1B	1	52825376	52825555	52825376	52825508	52825745	52825905	8.75e-06	-0.106	1.0,0.83,0.865,0.88	1.0,1.0,1.0,1.0
XH+ vs X	A3SS	CAPRIN2*	12	30872012	30873849	30872012	30872159	30876192	30876248	2.23e-05	0.44	1.0,1.0,1.0,0.714	0.067,0.286,1.0,0.6
XH+ vs X	A3SS	DNASE1	16	3706964	3707112	3706999	3707112	3706638	3706754	4e-05	0.498	1.0,0.418,0.489,0.193	0.0,0.107,0.0,0.0
XH+ vs X	A3SS	ARL6IP4*	12	123466117	123466426	123466141	123466426	123465675	123465813	8.13e-05	0.262	1.0,1.0,1.0,1.0	0.442,1.0,1.0,0.508
XH+ vs X	A3SS	LAIR1	19	54875901	54876093	54875901	54875937	54876377	54876538	0.000127	-0.444	0.152,1.0,0.072,1.0	1.0,1.0,1.0,1.0
XH+ vs X	A3SS	BRPF1	3	9785261	9785585	9785264	9785585	9784627	9784937	0.000127	-0.643	0.0,0.0,0.246,0.0	1.0,1.0,0.196,0.62
XH+ vs X	A3SS	FLOT1*	6	30708966	30709481	30708966	30709110	30709568	30709644	0.000127	-0.264	1.0,0.8,0.714,0.429	1.0,1.0,1.0,1.0
XH+ vs X	A3SS	AK1	9	130630599	130630791	130630599	130630754	130634101	130634218	0.000152	-0.113	0.733,0.859,0.955,1.0	1.0,1.0,1.0,1.0
XH+ vs X	A3SS	STRN4*	19	47230708	47230948	47230708	47230803	47231150	47231264	0.000228	-0.421	0.273,1.0,1.0,0.043	1.0,1.0,1.0,1.0
XH+ vs X	A3SS	DOCK9	13	99498177	99498314	99498177	99498245	99500845	99500893	0.000254	0.156	1.0,1.0,1.0,1.0	0.537,0.838,1.0,1.0
XH+ vs X	A3SS	STRN4*	19	47230708	47230824	47230708	47230803	47231150	47231264	0.000329	-0.411	0.289,1.0,1.0,0.069	1.0,1.0,1.0,1.0
XH+ vs X	A3SS	FAM73B	9	131825451	131825595	131825522	131825595	131823509	131823625	0.00034	-0.5	0.0,1.0,0.0,1.0	1.0,1.0,1.0,1.0
XH+ vs X	A3SS	ENY2	8	110352672	110352792	110352719	110352792	110351548	110351619	0.00038	-0.58	0.246,0.0,0.395,0.0	0.567,1.0,0.395,1.0
XH+ vs X	A3SS	YTHDC1*	4	69184407	69184471	69184407	69184447	69184543	69184580	0.00137	0.284	0.442,0.351,0.316,0.553	0.0,0.194,0.077,0.256
XH+ vs X	A3SS	ANKS3	16	4776659	4776855	4776659	4776781	4776979	4777178	0.00521	0.528	1.0,1.0,1.0,0.29	0.352,0.352,0.352,0.12
XH+ vs X	A3SS	BRD2*	6	32945036	32945347	32945218	32945347	32944338	32944713	0.006	0.479	1.0,0.114,1.0,0.058	0.094,0.1,0.02,0.04
XH+ vs X	A3SS	ARL16	17	79649063	79649705	79649063	79649179	79650042	79650156	0.006	-0.217	1.0,0.565,1.0,0.429	0.862,1.0,1.0,1.0
XH+ vs X	A3SS	PDDC1	11	770992	771212	770992	771104	771332	771426	0.00638	0.387	1.0,1.0,1.0,1.0	1.0,0.25,1.0,0.2
XH+ vs X	A3SS	TJAP1*	6	43466660	43466838	43466712	43466838	43465618	43465715	0.00663	-0.379	0.0,0.054,0.0,0.112	1.0,0.174,0.335,0.174
XH+ vs X	A3SS	MKLN1	7	131083996	131084192	131083999	131084192	131082025	131082135	0.00702	0.107	0.21,0.091,0.101,0.107	0.0,0.0,0.08,0.0
XH+ vs X	A3SS	APEH*	3	49720260	49720378	49720275	49720378	49719978	49720169	0.0075	0.476	0.0,1.0,1.0,1.0	0.064,0.03,1.0,0.0
XH+ vs X	A3SS	MPND	19	4357947	4358169	4358079	4358169	4357511	4357582	0.0075	0.383	1.0,1.0,0.0,1.0	1.0,0.059,0.077,0.333
XH+ vs X	A3SS	ATXN2L	16	28843507	28843720	28843525	28843720	28842282	28842393	0.0075	0.494	0.074,1.0,1.0,0.071	0.016,0.082,0.0,0.071
XH+ vs X	A3SS	TBC1D32	6	121638640	121638836	121638640	121638818	121642778	121642940	0.00843	0.457	1.0,1.0,1.0,0.0	0.0,0.0,0.173,1.0
XH+ vs X	A3SS	LILRA6	19	54721187	54721346	54721187	54721343	54722229	54722282	0.00859	0.132	0.432,0.268,0.253,0.234	0.0,0.0,0.164,0.494
XH+ vs X	A3SS	C1orf228	1	45190704	45190889	45190807	45190889	45190433	45190511	0.0106	0.231	1.0,0.727,1.0,1.0	0.862,0.684,0.4,0.857
XH+ vs X	A3SS	SYTL2	11	85447543	85447658	85447543	85447655	85448617	85448699	0.013	0.322	1.0,0.623,1.0,0.516	0.494,0.484,0.473,0.402
XH+ vs X	A3SS	GMPR2	14	24706247	24706358	24706276	24706358	24705172	24705346	0.0149	-0.485	0.119,0.048,0.039,0.024	1.0,0.099,1.0,0.071
XH+ vs X	A3SS	PTPN4	2	120635018	120635118	120635039	120635118	120634898	120634941	0.0177	0.731	1.0,1.0,0.0,1.0	0.075,0.0,0.0,0.0
XH+ vs X	A3SS	THAP3	1	6692429	6692555	6692450	6692555	6690347	6690413	0.0183	0.697	1.0,1.0,1.0,0.0	0.0,0.0,0.213,0.0
XH+ vs X	A3SS	TRMU	22	46746187	46746360	46746242	46746360	46742318	46742441	0.0183	-0.418	1.0,0.382,0.093,0.425	1.0,1.0,0.572,1.0
XH+ vs X	A3SS	ARL6IP4*	12	123466117	123466426	123466141	123466426	123465675	123465846	0.0183	0.109	1.0,1.0,1.0,1.0	1.0,1.0,1.0,0.563
XH+ vs X	A3SS	TJAP1*	6	43466660	43466838	43466715	43466838	43465618	43465715	0.0183	-0.342	0.0,0.053,0.0,0.134	1.0,0.093,0.291,0.171
XH+ vs X	A3SS	WSB1	17	25634769	25636298	25636125	25636298	25633807	25633908	0.0207	0.351	1.0,1.0,0.319,1.0	1.0,0.363,0.239,0.313
XH+ vs X	A3SS	ALS2CL	3	46717107	46717466	46717107	46717176	46717734	46717892	0.0221	0.39	1.0,1.0,1.0,0.0	0.2,0.13,1.0,0.111
XH+ vs X	A3SS	CAPN10	2	241535350	241535938	241535735	241535938	241534440	241534721	0.0231	0.287	1.0,1.0,1.0,1.0	1.0,0.8,0.053,1.0
XH+ vs X	A3SS	DMTF1	7	86817354	86817617	86817407	86817617	86815144	86815296	0.0253	0.104	0.273,0.273,0.209,0.122	0.226,0.098,0.027,0.111
XH+ vs X	A3SS	YY1AP1	1	155638417	155638568	155638417	155638508	155640110	155640255	0.026	0.379	1.0,0.573,1.0,0.502	0.472,0.466,0.492,0.13
XH+ vs X	A3SS	PRDM4	12	108138319	108138459	108138319	108138438	108140051	108140201	0.029	-0.264	1.0,0.0,0.0,0.0	1.0,0.055,0.0,1.0
XH+ vs X	A3SS	AFG3L1P*	16	90061100	90063031	90061166	90063031	90060175	90060301	0.029	-0.264	0.054,1.0,0.632,1.0	0.741,1.0,1.0,1.0
XH+ vs X	A3SS	MINK1	17	4794750	4795011	4794810	4795011	4794245	4794419	0.0307	-0.143	1.0,0.83,0.598,1.0	1.0,1.0,1.0,1.0
XH+ vs X	A3SS	TRIM69	15	45050810	45051052	45050818	45051052	45048565	45048661	0.0326	0.397	1.0,1.0,1.0,1.0	0.41,1.0,0.0,1.0
XH+ vs X	A3SS	KMT2C	7	152027685	152027827	152027685	152027824	152055671	152055760	0.0338	-0.302	0.0,0.0,0.0,0.0	0.207,1.0,0.0,0.0
XH+ vs X	A3SS	TMX2*	11	57505307	57505498	57505384	57505498	57505079	57505140	0.0432	-0.132	1.0,1.0,0.473,1.0	1.0,1.0,1.0,1.0
XH+ vs X	A3SS	CEP85	1	26603623	26605298	26603626	26605298	26603025	26603251	0.0433	-0.423	0.07,0.631,0.0,0.0	0.395,1.0,1.0,0.0
XH+ vs X	A3SS	CPSF4	7	99051588	99051759	99051663	99051759	99049990	99050063	0.0441	0.307	1.0,0.598,1.0,1.0	0.684,0.73,0.178,0.776
XH+ vs X	A3SS	PPP4R1L	20	56815570	56815766	56815570	56815666	56818567	56818761	0.0459	0.266	1.0,1.0,1.0,0.143	1.0,1.0,0.0,0.077
XH+ vs X	A3SS	FAM219B	15	75194944	75195127	75194944	75195124	75197004	75197053	0.0496	-0.309	0.328,1.0,0.0,0.0	0.723,0.847,0.218,0.777
XH+ vs NI	A3SS	CAPRIN2*	12	30872012	30873849	30872012	30872159	30876192	30876248	2.97e-08	0.709	1.0,1.0,1.0,0.714	0.2,0.182,0.111,0.385
XH+ vs NI	A3SS	CAMTA2	17	4885383	4885522	4885383	4885455	4886051	4886187	0.00345	-0.669	0.313,0.275,0.221,0.0	0.487,1.0,1.0,1.0
1comparison group 2alternative splicing event type (A3SS: Alternative 3' splice site) 3exon start position of the longer exon 4exon end position of the longer exon 5exon start position of the short exon 6exon end position of the short exon 7exon start position of flanking exon 8exon end position of flanking exon 9False discovery rate 10difference of PSI between two compared groups 11PSI of case g…

## Sheet: A5SS(Alternative 5'splice site)
Table S1. List of AS exons in the infected T-cells (A5SS).
Group1	AS Type2	geneSymbol	chr	longExonStart_0base3	longExonEnd4	shortES5	shortEE6	flankingES7	flankingEE8	FDR9	IncLevelDifference10	PSI111	PSI212
XH+ vs XH-	A5SS	TBCD*	17	80890533	80890731	80890533	80890611	80895146	80895236	5.7e-10	0.681	1.0,1.0,1.0,1.0	1.0,0.043,0.043,0.189
XH+ vs XH-	A5SS	IQCB1	3	121553095	121553326	121553237	121553326	121547707	121547819	1.38e-08	0.566	1.0,1.0,1.0,1.0	0.429,0.231,1.0,0.077
XH+ vs XH-	A5SS	ARL6IP4*	12	123465675	123465846	123465675	123465813	123466141	123466426	2.32e-08	0.459	1.0,1.0,1.0,1.0	0.226,0.559,1.0,0.379
XH+ vs XH-	A5SS	C8orf59	8	86131464	86131592	86131551	86131592	86129614	86129731	2.32e-08	0.485	1.0,1.0,1.0,1.0	0.251,0.177,0.937,0.696
XH+ vs XH-	A5SS	USP8	15	50716578	50716851	50716578	50716711	50731205	50731374	1.52e-06	-0.351	1.0,0.368,0.563,0.667	1.0,1.0,1.0,1.0
XH+ vs XH-	A5SS	PUM1*	1	31422973	31423108	31422979	31423108	31418192	31418330	1.55e-06	0.492	1.0,1.0,1.0,1.0	0.71,0.321,1.0,0.0
XH+ vs XH-	A5SS	PTMA*	2	232576057	232576693	232576057	232576129	232577152	232577226	0.000212	-0.109	0.748,0.787,0.923,0.943	0.97,0.867,1.0,1.0
XH+ vs XH-	A5SS	TFG	3	100455419	100455560	100455419	100455548	100463676	100463775	0.000265	0.16	1.0,1.0,1.0,1.0	1.0,0.658,0.703,1.0
XH+ vs XH-	A5SS	ABHD3	18	19243638	19244191	19244078	19244191	19239130	19239304	0.000269	-0.381	1.0,1.0,0.295,0.18	1.0,1.0,1.0,1.0
XH+ vs XH-	A5SS	ARHGAP9*	12	57869558	57869714	57869615	57869714	57869265	57869398	0.000293	-0.451	1.0,0.05,0.148,1.0	1.0,1.0,1.0,1.0
XH+ vs XH-	A5SS	PCMT1	6	150123335	150123552	150123335	150123505	150131751	150132556	0.000294	0.36	1.0,1.0,1.0,1.0	1.0,0.246,0.314,1.0
XH+ vs XH-	A5SS	USP15*	12	62715244	62715402	62715244	62715390	62719652	62719714	0.000322	-0.5	0.0,0.0,0.0,0.0	0.0,1.0,1.0,0.0
XH+ vs XH-	A5SS	SNRPN	15	25212175	25212387	25212175	25212299	25213078	25213229	0.000384	0.45	1.0,1.0,1.0,1.0	0.056,0.143,1.0,1.0
XH+ vs XH-	A5SS	PABPC4	1	40030094	40030214	40030142	40030214	40029285	40029413	0.000543	-0.215	1.0,0.607,1.0,0.532	1.0,1.0,1.0,1.0
XH+ vs XH-	A5SS	FUZ	19	50315703	50315993	50315871	50315993	50315507	50315592	0.00115	-0.458	1.0,0.2,0.167,0.0	1.0,1.0,0.2,1.0
XH+ vs XH-	A5SS	THAP5	7	108206273	108206466	108206395	108206466	108205436	108205549	0.00131	-0.235	0.619,0.44,1.0,1.0	1.0,1.0,1.0,1.0
XH+ vs XH-	A5SS	TRRAP	7	98580886	98581115	98580886	98581082	98581715	98581981	0.00266	-0.274	1.0,0.379,0.354,0.594	1.0,1.0,0.422,1.0
XH+ vs XH-	A5SS	VMO1	17	4689195	4689347	4689231	4689347	4688579	4688954	0.00318	-0.296	1.0,0.192,0.038,1.0	1.0,1.0,1.0,0.416
XH+ vs XH-	A5SS	BECN1	17	40976150	40976281	40976172	40976281	40975765	40975897	0.00693	0.468	1.0,0.096,1.0,1.0	0.131,0.024,0.068,1.0
XH+ vs XH-	A5SS	RPS25	11	118888634	118888763	118888667	118888763	118888071	118888255	0.00703	0.439	1.0,0.108,1.0,0.043	0.121,0.151,0.043,0.079
XH+ vs XH-	A5SS	PAXIP1	7	154739541	154739713	154739612	154739713	154738388	154738523	0.00804	0.244	1.0,1.0,1.0,0.048	0.073,0.0,1.0,1.0
XH+ vs XH-	A5SS	ENGASE	17	77077979	77078959	77077979	77078145	77079101	77079205	0.00804	-0.25	1.0,0.6,0.6,0.5	0.882,0.818,1.0,1.0
XH+ vs XH-	A5SS	LETMD1	12	51445874	51446029	51445874	51445990	51447560	51447643	0.0119	0.621	0.511,1.0,1.0,0.481	0.0,0.388,0.122,0.0
XH+ vs XH-	A5SS	FBXO38	5	147806775	147807510	147806775	147807285	147812986	147813087	0.0119	0.105	0.615,1.0,1.0,1.0	0.893,0.731,0.8,0.77
XH+ vs XH-	A5SS	PRKCQ-AS1	10	6625766	6626157	6625766	6625880	6627519	6627674	0.0155	0.301	1.0,1.0,0.385,1.0	0.667,0.515,0.75,0.25
XH+ vs XH-	A5SS	PAN2	12	56717820	56717966	56717832	56717966	56717590	56717697	0.0172	0.449	0.709,1.0,1.0,1.0	0.689,0.113,1.0,0.113
XH+ vs XH-	A5SS	MRPL21	11	68663936	68664146	68663982	68664146	68660870	68660923	0.0195	0.279	1.0,0.116,1.0,1.0	1.0,1.0,0.0,0.0
XH+ vs XH-	A5SS	C1orf109*	1	38155887	38156192	38156005	38156192	38155277	38155555	0.0286	-0.247	1.0,0.455,1.0,0.556	1.0,1.0,1.0,1.0
XH+ vs XH-	A5SS	CNOT1	16	58590750	58590897	58590765	58590897	58589687	58589812	0.0383	-0.283	0.205,1.0,0.721,0.698	1.0,1.0,1.0,0.756
XH+ vs XH-	A5SS	UBL5	19	9938567	9938740	9938567	9938660	9939002	9939069	0.0419	0.499	1.0,0.014,0.239,1.0	0.032,0.04,0.186,0.0
XH+ vs X	A5SS	TSN	2	122514815	122515010	122514815	122514909	122516285	122516382	3.56e-11	0.972	1.0,1.0,1.0,1.0	0.032,0.023,0.057,0.0
XH+ vs X	A5SS	PCMT1	6	150123335	150123552	150123335	150123505	150131751	150132556	1.91e-09	0.498	1.0,1.0,1.0,1.0	0.386,1.0,0.339,0.282
XH+ vs X	A5SS	USP8	15	50716578	50716851	50716578	50716711	50731205	50731374	2e-06	-0.351	1.0,0.368,0.563,0.667	1.0,1.0,1.0,1.0
XH+ vs X	A5SS	PTMA*	2	232576057	232576693	232576057	232576129	232577152	232577226	2.23e-06	-0.12	0.748,0.787,0.923,0.943	0.944,1.0,0.937,1.0
XH+ vs X	A5SS	GNLY*	2	85921875	85922119	85921875	85922046	85922442	85922546	6.43e-05	-0.163	0.952,1.0,0.682,0.714	1.0,1.0,1.0,1.0
XH+ vs X	A5SS	KBTBD2	7	32919046	32919554	32919312	32919554	32914603	32914769	9.96e-05	0.102	1.0,1.0,1.0,1.0	0.855,0.85,1.0,0.888
XH+ vs X	A5SS	C8orf59	8	86131464	86131592	86131551	86131592	86129614	86129731	0.000161	0.472	1.0,1.0,1.0,1.0	0.201,0.112,1.0,0.801
XH+ vs X	A5SS	USP15*	12	62715244	62715402	62715244	62715390	62719652	62719714	0.000194	-0.502	0.0,0.0,0.0,0.0	1.0,0.007,0.0,1.0
XH+ vs X	A5SS	ARHGAP9*	12	57869558	57869714	57869615	57869714	57869265	57869398	0.00031	-0.451	1.0,0.05,0.148,1.0	1.0,1.0,1.0,1.0
XH+ vs X	A5SS	IQCB1	3	121553095	121553326	121553237	121553326	121547707	121547819	0.000362	0.442	1.0,1.0,1.0,1.0	1.0,0.17,0.061,1.0
XH+ vs X	A5SS	SNRPN	15	25212175	25212387	25212175	25212299	25213078	25213229	0.000414	0.471	1.0,1.0,1.0,1.0	1.0,1.0,0.067,0.048
XH+ vs X	A5SS	ELMO2	20	45022619	45022728	45022687	45022728	45022167	45022240	0.000435	-0.747	0.118,0.053,0.03,0.0	0.191,1.0,1.0,1.0
XH+ vs X	A5SS	ARL6IP4*	12	123465675	123465846	123465675	123465813	123466141	123466426	0.000457	0.297	1.0,1.0,1.0,1.0	0.201,1.0,1.0,0.609
XH+ vs X	A5SS	PUM1*	1	31422973	31423108	31422979	31423108	31418192	31418330	0.000574	0.393	1.0,1.0,1.0,1.0	0.106,0.321,1.0,1.0
XH+ vs X	A5SS	PABPC4	1	40030094	40030214	40030142	40030214	40029285	40029413	0.000574	-0.215	1.0,0.607,1.0,0.532	1.0,1.0,1.0,1.0
XH+ vs X	A5SS	SAFB2	19	5616138	5616346	5616142	5616346	5613475	5613538	0.00132	0.696	1.0,1.0,1.0,0.0	0.216,0.0,0.0,0.0
XH+ vs X	A5SS	RPS25	11	118888634	118888763	118888667	118888763	118888071	118888255	0.00235	0.452	1.0,0.108,1.0,0.043	0.088,0.143,0.032,0.081
XH+ vs X	A5SS	SNHG17	20	37063669	37063976	37063839	37063976	37063146	37063269	0.00263	-0.297	1.0,0.538,1.0,0.273	1.0,1.0,1.0,1.0
XH+ vs X	A5SS	PAN2	12	56717820	56717966	56717832	56717966	56717590	56717697	0.00412	0.437	0.709,1.0,1.0,1.0	0.228,0.262,0.47,1.0
XH+ vs X	A5SS	POLR2I*	19	36605052	36605153	36605078	36605153	36604916	36604968	0.0053	-0.46	0.0,0.0,0.206,0.115	0.0,1.0,1.0,0.163
XH+ vs X	A5SS	SREBF1	17	17720861	17721230	17721009	17721230	17720569	17720771	0.0131	0.544	1.0,0.25,1.0,1.0	0.455,0.375,0.12,0.125
XH+ vs X	A5SS	RAB34	17	27042212	27042294	27042236	27042294	27042049	27042140	0.0133	0.26	0.905,1.0,1.0,1.0	0.704,0.513,1.0,0.649
XH+ vs X	A5SS	PPP4C*	16	30094066	30094284	30094066	30094168	30094714	30094888	0.0175	-0.46	1.0,0.127,0.074,0.061	1.0,0.103,1.0,1.0
XH+ vs X	A5SS	CNOT1	16	58590750	58590897	58590765	58590897	58589687	58589812	0.0181	-0.3	0.205,1.0,0.721,0.698	1.0,1.0,1.0,0.824
XH+ vs X	A5SS	DVL2	17	7133364	7133474	7133376	7133474	7133126	7133262	0.0198	0.201	1.0,1.0,1.0,0.727	0.816,0.842,0.5,0.765
XH+ vs X	A5SS	C1orf109*	1	38155887	38156192	38156005	38156192	38155277	38155555	0.0255	-0.247	1.0,0.455,1.0,0.556	1.0,1.0,1.0,1.0
XH+ vs X	A5SS	UNKL	16	1419934	1420358	1420130	1420358	1417656	1417859	0.033	0.35	1.0,1.0,1.0,0.25	0.4,0.25,0.2,1.0
XH+ vs X	A5SS	LETMD1	12	51445874	51446029	51445874	51445990	51447560	51447643	0.035	0.535	0.511,1.0,1.0,0.481	0.295,0.173,0.148,0.236
XH+ vs X	A5SS	LYN	8	56854413	56854550	56854413	56854487	56859006	56859052	0.0355	-0.121	0.802,0.671,0.813,0.713	1.0,1.0,1.0,0.483
XH+ vs NI	A5SS	TSN	2	122514815	122515010	122514815	122514909	122516285	122516382	3.03e-08	0.727	1.0,1.0,1.0,1.0	0.036,0.015,1.0,0.04
XH+ vs NI	A5SS	USP15*	12	62715244	62715402	62715244	62715390	62719652	62719714	5.45e-05	-0.75	0.0,0.0,0.0,0.0	0.0,1.0,1.0,1.0
XH+ vs NI	A5SS	MYB*	6	135521427	135521812	135521427	135521553	135522776	135522887	0.0183	-0.733	0.0,0.067,0.0,0.0	0.0,1.0,1.0,1.0
XH+ vs NI	A5SS	MYB*	6	135521427	135521695	135521427	135521553	135522776	135522887	0.0183	-0.733	0.0,0.067,0.0,0.0	0.0,1.0,1.0,1.0
XH+ vs NI	A5SS	ATP5S	14	50789228	50789524	50789228	50789437	50790662	50790834	0.0216	0.666	1.0,1.0,0.144,1.0	0.144,0.335,0.0,0.0
1comparison group 2alternative splicing event type (A5SS: Alternative 5' splice site) 3exon start position of the longer exon 4exon end position of the longer exon 5exon start position of the short exon 6exon end position of the short exon 7exon start position of flanking exon 8exon end position of flanking exon 9False discovery rate 10difference of PSI between two compared groups 11PSI of case g…

## Sheet: MXE(Mutually exclusive)
Table S1. List of AS exons in the infected T-cells (MXE).
Group1	AS Type2	geneSymbol	chr	X1stExonStart_0base3	X1stExonEnd4	X2ndExonStart_0base5	X2ndExonEnd6	upstreamES7	upstreamEE8	downstreamES9	downstreamEE10	FDR11	IncLevelDifference12	PSI113	PSI214
XH+ vs XH-	MXE	EDEM2	20	33719444	33719586	33725682	33725808	33714053	33714178	33730175	33730281	0	-0.514	0.513,0.487,0.481,0.463	1.0,1.0,1.0,1.0
XH+ vs XH-	MXE	TDRD7	9	100203939	100204157	100227123	100227310	100201526	100201600	100232839	100232951	0	0.636	0.698,0.6,0.711,0.583	0.0,0.0,0.048,0.0
XH+ vs XH-	MXE	TARS	5	33463857	33463930	33466975	33467090	33462203	33462308	33467664	33467943	8.71e-10	0.338	0.475,0.366,0.41,0.492	0.0,0.0,0.0,0.389
XH+ vs XH-	MXE	REEP5	5	112222711	112222880	112238076	112238215	112213781	112214532	112256859	112256953	2.27e-07	-0.22	0.0,0.0,0.0,0.0	0.429,0.0,0.0,0.452
XH+ vs XH-	MXE	ATXN3*	14	92560089	92560175	92562436	92562481	92559595	92559662	92563017	92563182	2.14e-06	0.432	1.0,1.0,1.0,1.0	0.674,0.656,0.0,0.94
XH+ vs XH-	MXE	H2AFY	5	134686512	134686603	134688635	134688735	134681657	134681747	134696186	134696297	3.8e-06	-0.132	0.688,0.813,0.721,0.789	0.818,0.929,0.913,0.88
XH+ vs XH-	MXE	PYHIN1	1	158908213	158908332	158908869	158909037	158906680	158906965	158911766	158912189	7.44e-06	0.224	0.0,0.453,0.441,0.0	0.0,0.0,0.0,0.0
XH+ vs XH-	MXE	RUFY1	5	179004075	179004137	179007947	179008013	178996302	178996426	179012796	179012866	1.52e-05	0.256	1.0,1.0,1.0,1.0	1.0,0.468,0.507,1.0
XH+ vs XH-	MXE	ATXN3*	14	92555073	92555161	92559595	92559662	92549469	92549602	92560089	92560175	3.38e-05	-0.372	0.0,0.0,0.0,0.0	0.199,0.289,1.0,0.0
XH+ vs XH-	MXE	CLK1	2	201719338	201719418	201719726	201719809	201718625	201718716	201721404	201721534	3.55e-05	-0.128	0.0,0.251,0.009,0.302	0.306,0.279,0.248,0.241
XH+ vs XH-	MXE	STK4	20	43610469	43610584	43615772	43615937	43607083	43607212	43623730	43623898	3.78e-05	0.242	1.0,0.536,1.0,0.641	0.547,0.547,0.519,0.595
XH+ vs XH-	MXE	IKZF3	17	37948925	37949186	37985639	37985741	37947668	37947836	37988350	37988404	4.75e-05	0.544	1.0,0.408,0.542,1.0	0.0,0.44,0.0,0.333
XH+ vs XH-	MXE	UBR2	6	42584977	42585076	42585146	42585245	42583739	42583828	42600289	42600453	0.000113	0.11	0.0,0.207,0.231,0.0	0.0,0.0,0.0,0.0
XH+ vs XH-	MXE	SLC50A1	1	155109303	155109427	155110036	155110198	155108774	155108852	155110454	155110574	0.000121	-0.171	0.333,0.0,0.0,0.0	0.359,0.098,0.25,0.309
XH+ vs XH-	MXE	CSGALNACT2	10	43659313	43659492	43662451	43662546	43655941	43656043	43671398	43671480	0.000189	-0.552	0.0,0.375,0.0,1.0	1.0,0.667,0.917,1.0
XH+ vs XH-	MXE	USP15	12	62719652	62719714	62743001	62743088	62715244	62715390	62749111	62749256	0.000483	0.421	1.0,0.608,0.976,1.0	0.521,0.0,0.378,1.0
XH+ vs XH-	MXE	EML2	19	46120887	46120955	46122317	46122449	46120022	46120111	46124464	46124590	0.000634	-0.127	0.0,0.0,0.0,0.0	0.0,0.15,0.0,0.356
XH+ vs XH-	MXE	ACSL1	4	185691408	185691486	185691552	185691630	185689469	185689604	185694234	185694308	0.000742	-0.122	0.9,0.771,0.784,0.845	1.0,1.0,0.857,0.929
XH+ vs XH-	MXE	HNRNPC	14	21681118	21681203	21698477	21698525	21679968	21680082	21699116	21699231	0.00115	-0.184	0.465,0.619,1.0,0.661	0.482,1.0,1.0,1.0
XH+ vs XH-	MXE	ARHGAP9*	12	57867824	57867959	57868205	57868259	57867385	57867491	57868408	57868486	0.00178	0.327	0.49,0.47,1.0,1.0	0.396,0.468,0.353,0.433
XH+ vs XH-	MXE	FAM86A	16	5141794	5141896	5143484	5143565	5140432	5140566	5145452	5145515	0.00178	0.307	1.0,1.0,1.0,0.51	0.41,0.549,0.758,0.566
XH+ vs XH-	MXE	PTPRE	10	129854386	129854477	129859202	129859279	129847793	129847930	129859942	129859979	0.00193	-0.26	0.502,0.663,0.663,0.502	0.616,1.0,1.0,0.755
XH+ vs XH-	MXE	TFRC	3	195800800	195800996	195802029	195802231	195798873	195799023	195803934	195803993	0.00242	-0.11	1.0,1.0,0.784,0.667	0.889,1.0,1.0,1.0
XH+ vs XH-	MXE	HIAT1	1	100515464	100515560	100524221	100524284	100503652	100503872	100525433	100525561	0.00373	0.197	0.0,0.513,0.367,0.376	0.0,0.0,0.47,0.0
XH+ vs XH-	MXE	SP140	2	231118030	231118132	231120166	231120247	231115695	231115776	231134246	231134333	0.00404	0.487	0.257,1.0,1.0,0.272	0.156,0.101,0.324,0.0
XH+ vs XH-	MXE	NPL	1	182787947	182787994	182791249	182791334	182787675	182787824	182794915	182796155	0.00584	-0.34	0.871,0.0,0.897,0.871	1.0,1.0,1.0,1.0
XH+ vs XH-	MXE	U2AF1	21	44520562	44520629	44521475	44521542	44515803	44515853	44524424	44524512	0.00715	-0.138	0.0,0.104,0.347,0.0	0.302,0.353,0.097,0.253
XH+ vs XH-	MXE	IKZF3	17	37933903	37934020	37947668	37947836	37922042	37922746	37948925	37949186	0.00846	-0.271	0.0,0.511,0.37,0.0	0.435,0.538,0.527,0.464
XH+ vs XH-	MXE	ANKRD17*	4	73950965	73951163	73956383	73958017	73944358	73944607	73959795	73959945	0.0091	-0.278	0.0,0.563,0.0,0.0	0.087,0.545,0.481,0.561
XH+ vs XH-	MXE	GSAP	7	76941157	76941257	76941417	76941519	76940067	76940766	76942804	76942866	0.0115	0.212	1.0,0.294,0.254,0.5	0.0,0.0,0.2,1.0
XH+ vs XH-	MXE	SCPEP1	17	55058442	55058591	55062738	55062828	55055494	55055596	55065055	55065211	0.0133	0.456	1.0,1.0,0.323,1.0	0.0,0.5,0.0,1.0
XH+ vs XH-	MXE	CRTC2	1	153923735	153924142	153924493	153924738	153921590	153921860	153924872	153924922	0.0162	-0.525	0.0,0.535,0.517,0.0	0.667,0.486,1.0,1.0
XH+ vs XH-	MXE	DPY19L4	8	95746857	95746982	95750596	95750687	95738558	95738669	95751640	95751762	0.0166	0.345	1.0,0.13,0.25,1.0	1.0,0.0,0.0,0.0
XH+ vs XH-	MXE	FAM208B	10	5756097	5756170	5759621	5759713	5754785	5754881	5762506	5762631	0.0166	0.24	1.0,0.767,1.0,1.0	1.0,0.76,0.523,0.523
XH+ vs XH-	MXE	NOL11	17	65732781	65732870	65733186	65733261	65732015	65732139	65733623	65733808	0.0184	-0.205	0.0,0.3,0.0,0.0	0.481,0.0,0.362,0.276
XH+ vs XH-	MXE	FLOT1	6	30708966	30709110	30709390	30709481	30708455	30708575	30709568	30709644	0.0195	-0.117	0.222,0.224,0.169,0.0	0.221,0.188,0.355,0.319
XH+ vs XH-	MXE	ATG16L2	11	72533892	72534006	72535104	72535167	72533522	72533588	72535778	72535887	0.0203	-0.436	0.16,0.0,0.0,0.192	0.075,0.72,0.3,1.0
XH+ vs XH-	MXE	LNX2	13	28133978	28134122	28136549	28136918	28130372	28130550	28141776	28141976	0.0227	-0.37	0.0,0.0,0.526,0.278	0.737,0.6,0.615,0.333
XH+ vs XH-	MXE	PHF1	6	33382742	33382921	33383037	33383106	33382501	33382606	33383366	33383447	0.0253	0.105	0.069,0.093,0.308,0.203	0.0,0.0,0.255,0.0
XH+ vs XH-	MXE	KTN1	14	56130672	56130759	56133958	56134048	56128239	56128330	56137446	56137527	0.0259	0.108	0.275,0.244,0.292,0.258	0.196,0.0,0.221,0.22
XH+ vs XH-	MXE	MFSD8	4	128861007	128861152	128863199	128863313	128859937	128859993	128864906	128865147	0.0271	-0.112	0.0,0.0,0.0,0.0	0.115,0.0,0.333,0.0
XH+ vs XH-	MXE	ATP5F1	1	111996832	111996978	111998848	111998871	111992458	111992495	111999251	111999377	0.0292	-0.113	1.0,1.0,0.649,0.744	1.0,1.0,0.846,1.0
XH+ vs XH-	MXE	PCNX	14	71455283	71455416	71462457	71462560	71443658	71445365	71476350	71476441	0.0368	-0.167	0.0,0.0,0.0,0.0	0.0,0.5,0.167,0.0
XH+ vs XH-	MXE	SLC38A1	12	46594880	46594981	46596792	46596872	46592407	46592526	46598083	46598200	0.0413	-0.122	0.583,0.559,0.603,0.595	0.626,0.541,0.66,1.0
XH+ vs XH-	MXE	CASP10	2	202052428	202052522	202057706	202057842	202050493	202050847	202060564	202060671	0.0426	-0.384	0.688,0.077,0.717,0.0	0.733,0.725,0.732,0.826
XH+ vs XH-	MXE	WDR19	4	39196163	39196279	39201097	39201213	39191275	39191401	39205261	39205342	0.0426	-0.13	0.0,0.111,0.0,0.0	0.2,0.429,0.0,0.0
XH+ vs XH-	MXE	CD46	1	207941123	207941168	207943665	207943707	207940357	207940540	207956636	207956675	0.0493	-0.22	0.0,0.0,0.0,0.442	0.212,0.622,0.0,0.489
XH+ vs XH-	MXE	NIPA2	15	23014437	23014528	23019799	23019856	23012278	23012439	23021197	23021429	0.0493	-0.333	0.0,0.723,0.04,0.584	0.658,0.687,0.698,0.637
XH+ vs XH-	MXE	AASDH	4	57244313	57244630	57248642	57248763	57237616	57237809	57250235	57250507	0.0493	-0.438	0.0,0.0,1.0,0.0	0.952,0.8,1.0,0.0
XH+ vs XH-	MXE	PCNX	14	71455283	71455416	71462457	71462642	71443658	71445365	71476350	71476441	0.0493	-0.158	0.0,0.0,0.0,0.0	0.0,0.5,0.133,0.0
XH+ vs X	MXE	ZBP1	20	56190567	56190636	56191299	56191524	56189942	56190116	56195317	56195632	4.19e-12	0.117	0.11,0.155,0.204,0.0	0.0,0.0,0.0,0.0
XH+ vs X	MXE	ZMYND8	20	45920539	45920632	45923409	45923523	45918930	45919018	45927472	45927616	4.19e-12	0.507	1.0,1.0,1.0,1.0	0.5,0.729,0.657,0.087
XH+ vs X	MXE	HMGN1	21	40717755	40717884	40719304	40719404	40717071	40717200	40720217	40720265	1.47e-07	-0.138	0.018,0.0,0.02,0.011	0.321,0.111,0.158,0.012
XH+ vs X	MXE	FLOT2	17	27211242	27211333	27212874	27212965	27210125	27210249	27215962	27216044	1.58e-06	-0.114	0.0,0.0,0.0,0.021	0.082,0.245,0.058,0.092
XH+ vs X	MXE	GSDMB	17	38063213	38063240	38066008	38066177	38062363	38062524	38068578	38068750	3.65e-05	-0.155	1.0,0.706,0.675,1.0	1.0,1.0,1.0,1.0
XH+ vs X	MXE	ZNF131	5	43139266	43139411	43161350	43162033	43123310	43123412	43173419	43173550	0.00016	-0.461	0.0,0.0,0.0,0.0	0.0,0.0,0.903,0.941
XH+ vs X	MXE	CHI3L2	1	111778645	111778775	111781371	111781554	111778260	111778385	111783948	111784065	0.000169	-0.616	1.0,0.0,0.0,0.0	1.0,0.593,1.0,0.87
XH+ vs X	MXE	GIT2	12	110385060	110385309	110389016	110389121	110383064	110383154	110390896	110391039	0.00024	0.109	1.0,1.0,0.931,0.968	0.825,0.872,0.844,0.924
XH+ vs X	MXE	ZFPL1	11	64852162	64852272	64852586	64852698	64851706	64851850	64853886	64854080	0.000653	-0.229	0.0,0.0,0.167,0.0	0.0,0.385,0.2,0.5
XH+ vs X	MXE	EML2	19	46120887	46120955	46122317	46122449	46120022	46120111	46124464	46124590	0.000711	-0.134	0.0,0.0,0.0,0.0	0.15,0.387,0.0,0.0
XH+ vs X	MXE	STK38	6	36485493	36485617	36489510	36489594	36483114	36483269	36492117	36492240	0.00109	-0.297	0.0,0.547,0.513,0.0	0.605,0.594,0.534,0.515
XH+ vs X	MXE	TCF3	19	1612205	1612432	1615283	1615519	1609292	1611848	1615684	1615820	0.00115	0.544	1.0,0.568,1.0,0.563	0.36,0.438,0.158,0.0
XH+ vs X	MXE	HMGB2	4	174254219	174254365	174254650	174254820	174253971	174254146	174255422	174256276	0.00115	0.165	0.346,0.359,0.245,0.334	0.0,0.298,0.0,0.327
XH+ vs X	MXE	TARS	5	33463857	33463930	33466975	33467090	33462203	33462308	33467664	33467943	0.0014	0.212	0.475,0.366,0.41,0.492	0.466,0.0,0.429,0.0
XH+ vs X	MXE	RAB1A	2	65316072	65316204	65325104	65325200	65315004	65315824	65331867	65331940	0.00181	0.322	0.051,0.575,0.505,0.651	0.464,0.03,0.0,0.0
XH+ vs X	MXE	CD46	1	207941123	207941168	207943665	207943707	207940357	207940540	207956636	207956675	0.00204	-0.241	0.0,0.0,0.0,0.442	0.199,0.615,0.185,0.407
XH+ vs X	MXE	PRDX5	11	64087205	64087340	64088132	64088264	64085559	64085858	64088336	64088375	0.00204	0.232	0.462,0.51,0.53,0.534	0.0,0.545,0.0,0.565
XH+ vs X	MXE	PPP6R3	11	68343425	68343511	68350510	68350597	68341576	68341692	68355394	68355492	0.00204	0.167	1.0,0.991,0.701,0.99	1.0,0.671,0.683,0.662
XH+ vs X	MXE	YTHDC1	4	69198511	69198565	69199025	69199115	69197820	69197915	69202744	69203168	0.00236	0.285	0.679,0.566,0.93,1.0	0.534,0.594,0.409,0.499
XH+ vs X	MXE	PHF3	6	64389900	64390062	64394029	64395812	64356431	64356700	64401626	64401933	0.00248	0.108	0.23,0.195,0.127,0.161	0.0,0.21,0.0,0.071
XH+ vs X	MXE	CCP110	16	19559276	19559336	19559836	19559922	19557733	19557796	19562517	19564730	0.00284	-0.259	1.0,0.228,0.611,1.0	1.0,0.876,1.0,1.0
XH+ vs X	MXE	ABLIM1	10	116207638	116207779	116211382	116211430	116205070	116205162	116225456	116225586	0.00296	-0.314	0.547,0.571,0.071,0.0	0.592,0.62,0.658,0.575
XH+ vs X	MXE	RAB1A	2	65318116	65318212	65325104	65325200	65316072	65316204	65331867	65331940	0.0037	0.293	0.0,0.604,0.522,0.555	0.508,0.0,0.0,0.0
XH+ vs X	MXE	TTC13	1	231071903	231072010	231075131	231075242	231069524	231069607	231076185	231076302	0.0059	-0.361	0.412,1.0,1.0,0.0	1.0,0.857,1.0,1.0
XH+ vs X	MXE	ARHGAP9*	12	57867824	57867959	57868205	57868259	57867385	57867491	57868408	57868486	0.00624	0.27	0.49,0.47,1.0,1.0	0.42,0.495,0.488,0.475
XH+ vs X	MXE	FAM86A	16	5141794	5141896	5143484	5143565	5140432	5140566	5145452	5145515	0.00758	0.211	1.0,1.0,1.0,0.51	0.41,0.806,0.723,0.728
XH+ vs X	MXE	TCF3	19	1612205	1612429	1615283	1615519	1611702	1611848	1615684	1615820	0.00843	0.523	1.0,0.568,1.0,0.72	0.6,0.438,0.158,0.0
XH+ vs X	MXE	ZNF143	11	9496096	9496180	9499936	9500133	9495487	9495571	9501018	9501093	0.00916	0.205	0.369,0.412,0.35,0.3	0.45,0.0,0.162,0.0
XH+ vs X	MXE	REEP5	5	112222711	112222880	112238076	112238215	112213781	112214532	112256859	112256953	0.0092	-0.106	0.0,0.0,0.0,0.0	0.0,0.0,0.0,0.426
XH+ vs X	MXE	XAF1	17	6662180	6662278	6662574	6662838	6661407	6661543	6662980	6663037	0.00941	0.48	1.0,1.0,0.043,1.0	0.065,0.059,1.0,0.0
XH+ vs X	MXE	RNPEP	1	201966446	201966682	201969029	201969143	201965274	201965391	201970503	201970616	0.0102	-0.153	0.444,0.944,1.0,1.0	1.0,1.0,1.0,1.0
XH+ vs X	MXE	HPS5	11	18312988	18313566	18314445	18314523	18309439	18309560	18316566	18316716	0.0119	0.262	1.0,0.674,1.0,0.631	0.621,0.459,0.557,0.618
XH+ vs X	MXE	MDM2	12	69208382	69208469	69209407	69209500	69207333	69207408	69210591	69210725	0.0132	-0.336	0.0,0.573,1.0,0.501	0.751,0.668,1.0,1.0
XH+ vs X	MXE	ZFYVE20	3	15122238	15122309	15123873	15124115	15119581	15119668	15126241	15126403	0.0152	0.289	0.673,1.0,0.73,1.0	0.706,0.492,0.623,0.425
XH+ vs X	MXE	HEXA	15	72638867	72639051	72640026	72640099	72638575	72638666	72640388	72640475	0.0152	-0.15	0.0,0.342,0.0,0.4	0.279,0.398,0.347,0.317
XH+ vs X	MXE	ACAA1*	3	38173416	38173496	38175442	38175500	38170780	38170879	38178082	38178176	0.0173	-0.505	0.0,0.204,0.0,0.0	1.0,0.0,0.224,1.0
XH+ vs X	MXE	PGD	1	10460449	10460629	10463127	10463193	10459685	10459761	10464217	10464336	0.0181	-0.244	0.565,0.581,0.485,0.866	1.0,1.0,0.472,1.0
XH+ vs X	MXE	ERLIN2	8	37597882	37597964	37601872	37601934	37595425	37595547	37602088	37602214	0.0195	-0.397	0.66,0.54,0.261,0.386	1.0,1.0,0.435,1.0
XH+ vs X	MXE	PMS1	2	190708689	190708806	190717380	190717503	190682742	190682906	190718664	190718808	0.0197	0.124	1.0,0.714,1.0,1.0	0.9,0.784,0.676,0.857
XH+ vs X	MXE	RCBTB2	13	49096033	49096098	49096443	49096539	49089721	49089877	49098794	49098893	0.0205	0.189	0.465,0.0,0.439,0.52	0.303,0.0,0.0,0.367
XH+ vs X	MXE	ELP2	18	33718757	33718835	33719381	33719576	33718232	33718389	33721099	33721164	0.0205	0.293	1.0,1.0,0.921,1.0	0.0,0.832,0.916,1.0
XH+ vs X	MXE	LARS	5	145547690	145547828	145551472	145551553	145543872	145544034	145552249	145552337	0.0207	-0.167	0.589,0.593,0.498,0.561	0.739,0.819,0.654,0.696
XH+ vs X	MXE	BSDC1	1	32846814	32846869	32852379	32852496	32844324	32844440	32859680	32859741	0.0234	-0.193	0.362,0.0,0.0,0.0	0.367,0.351,0.417,0.0
XH+ vs X	MXE	FANCA	16	89818545	89818630	89824984	89825113	89816137	89816310	89828356	89828430	0.0259	-0.5	0.0,0.0,0.0,0.0	0.0,0.0,1.0,1.0
XH+ vs X	MXE	ANKRD44	2	198001315	198001386	198011750	198011829	197990560	197990761	198051746	198051830	0.0299	0.104	0.329,0.295,0.274,0.315	0.0,0.463,0.0,0.333
XH+ vs X	MXE	IL32	16	3117377	3117416	3117443	3117614	3115784	3115827	3117984	3118011	0.0309	0.122	1.0,1.0,1.0,1.0	1.0,1.0,1.0,0.511
XH+ vs X	MXE	PICALM	11	85733409	85733512	85737333	85737409	85725912	85726006	85742510	85742653	0.0309	-0.117	0.0,0.0,0.0,0.013	0.0,0.481,0.0,0.0
XH+ vs X	MXE	CD6	11	60781390	60781486	60783184	60783307	60780894	60781035	60784950	60785022	0.032	0.232	0.525,0.478,0.567,0.647	0.663,0.0,0.068,0.559
XH+ vs X	MXE	FANCA	16	89816137	89816310	89818545	89818630	89815066	89815175	89824984	89825113	0.032	-0.32	0.0,0.0,0.203,0.449	0.169,0.504,0.588,0.671
XH+ vs X	MXE	SP140	2	231118030	231118132	231120166	231120247	231115695	231115776	231134246	231134333	0.033	0.412	0.257,1.0,1.0,0.272	0.267,0.222,0.266,0.127
XH+ vs X	MXE	AFG3L1P*	16	90044046	90044210	90045217	90045286	90038993	90039173	90046649	90046744	0.0366	-0.163	0.0,0.0,0.0,0.0	0.182,0.0,0.0,0.471
XH+ vs X	MXE	EML2	19	46129962	46130097	46133208	46133304	46127976	46128076	46136118	46136229	0.0375	-0.161	0.579,0.0,0.0,0.0	0.5,0.317,0.408,0.0
XH+ vs X	MXE	CNTRL	9	123908385	123908534	123912447	123912761	123907521	123907663	123914762	123914971	0.0419	-0.288	0.0,0.028,0.0,0.353	0.488,0.595,0.0,0.451
XH+ vs X	MXE	CYP20A1	2	204131236	204131404	204143295	204143411	204116689	204116832	204144781	204144836	0.0441	-0.171	0.938,0.742,0.5,0.609	1.0,1.0,0.474,1.0
XH+ vs X	MXE	CRTC2	1	153923735	153924142	153924493	153924738	153921590	153921860	153924872	153924922	0.0461	-0.405	0.0,0.535,0.517,0.0	0.6,1.0,0.571,0.5
XH+ vs NI	MXE	ZC3H14	14	89044328	89044484	89063077	89063152	89042183	89042284	89068267	89068427	6.21e-05	-0.593	0.0,0.0,0.0,0.709	0.671,0.692,1.0,0.717
XH+ vs NI	MXE	TARS	5	33463857	33463930	33466975	33467090	33462203	33462308	33467664	33467943	6.21e-05	0.341	0.475,0.366,0.41,0.492	0.0,0.38,0.0,0.0
XH+ vs NI	MXE	ANKRD17*	4	73950965	73951163	73956383	73958017	73944358	73944607	73959795	73959945	0.00159	-0.426	0.0,0.563,0.0,0.0	0.512,0.603,0.609,0.543
XH+ vs NI	MXE	LARS	5	145543872	145544034	145547690	145547828	145539936	145540049	145551472	145551553	0.00207	-0.234	0.712,0.781,0.66,0.724	1.0,1.0,1.0,0.811
XH+ vs NI	MXE	IKBKE	1	206666355	206666452	206667252	206667324	206664980	206665082	206669444	206669607	0.00253	0.616	1.0,1.0,1.0,0.386	0.0,0.0,0.428,0.496
XH+ vs NI	MXE	RRAGD	6	90082155	90082304	90087389	90087532	90074716	90077926	90088942	90089057	0.00675	0.475	0.625,0.592,0.681,0.0	0.0,0.0,0.0,0.0
XH+ vs NI	MXE	ACSL1	4	185691408	185691486	185691552	185691630	185689469	185689604	185694234	185694308	0.0203	-0.139	0.9,0.771,0.784,0.845	1.0,1.0,1.0,0.857
XH+ vs NI	MXE	TCF3	19	1612205	1612432	1615283	1615519	1609292	1611848	1615684	1615820	0.0398	0.598	1.0,0.568,1.0,0.563	0.0,0.0,0.667,0.071
XH+ vs NI	MXE	PTPRE	10	129854386	129854477	129859202	129859279	129847793	129847930	129859942	129859979	0.0398	-0.299	0.502,0.663,0.663,0.502	0.918,1.0,1.0,0.61
1comparison group 2alternative splicing event type (MXE: Mutually exclusive) 3exon start position of 1st skipped exon 4exon end position of 1st skipped exon 5exon start position of 2nd skipped exon 6exon end position of 2nd skipped exon 7exon start position of upstrem exon of skipped exon 8exon end position of upstrem exon of skipped exon 9exon start position of downstream exon of skipped exon 10…
