# Supplementary material for: The landscape of alternative splicing in HIV-1 infected CD4 T-cells
Source: BMC Med Genomics. 2020 Apr 3;13(Suppl 5):38. doi: 10.1186/s12920-020-0680-7 (PMC7118826; doi:10.1186/s12920-020-0680-7)
Supplement: Supplementary file 3 — Additional file 3: Table S2. List of AS genes in the enriched canonical pathways. [file 12920_2020_680_MOESM3_ESM.xlsx]

## Sheet: Sheet1
Table S2. List of AS genes in the enriched canonical pathways
Pathwaya	q-value	Sourceb	External _Idc	Gene Symbold
Processing of Capped Intron-Containing Pre-mRNA	0.00179004	Reactome	R-HSA-72203	SRSF1, SF1,HNRNPC, EFTUD2, POLDIP3, NUP62, DDX39A, SRSF7, POLR2I, SNRPN, CPSF4, DNAJC8, HSPA8, THOC1, HNRNPH1, U2AF1, POLR2D, AAAS
N-glycan trimming in the ER and Calnexin/Calreticulin cycle	0.0128003	Reactome	R-HSA-532668	MAN1B1, MARCH6, NGLY1, ENGASE, SYVN1, EDEM2
mRNA Splicing - Major Pathway	0.0134984	Reactome	R-HSA-72163	SRSF1, SF1, HNRNPC, EFTUD2, SRSF7, POLR2I, SNRPN, CPSF4, DNAJC8, HSPA8, HNRNPH1, U2AF1, POLR2D
HIV Transcription Elongation	0.0134984	Reactome	R-HSA-167169	CCNT1, GTF2H1, POLR2I, CCNH, GTF2H4, POLR2D
Tat-mediated elongation of the HIV-1 transcript	0.0134984	Reactome	R-HSA-167246	CCNT1, GTF2H1, POLR2I, CCNH, GTF2H4, POLR2D
RNA Pol II CTD phosphorylation and interaction with CE during HIV infection	0.0134984	Reactome	R-HSA-167160	GTF2H1, POLR2I, CCNH, GTF2H4, POLR2D
Transcriptional Regulation by TP53	0.0155377	Reactome	R-HSA-3700989	GTF2H1, MDM2, BRPF1, AKT2, MLST8, RRAGD, PCBP4, BCL6, GTF2H4, PRDX5, CNOT1, POLR2D, TOPBP1, CCNT1, POLR2I, RABGGTA, CCNH, SMYD2, CASP10
Formation of the HIV-1 Early Elongation Complex	0.0194459	Reactome	R-HSA-167158	GTF2H1, POLR2I, CCNH, GTF2H4, POLR2D
Formation of the Early Elongation Complex	0.0194459	Reactome	R-HSA-113418	POLR2D, CCNH, GTF2H1, POLR2I, GTF2H4
Clathrin derived vesicle budding	0.0232383	Reactome	R-HSA-421837	TFRC, AP1G1, APP, HSPA8, PUM1, PICALM, HIP1R
trans-Golgi Network Vesicle Budding	0.0232383	Reactome	R-HSA-199992	TFRC, AP1G1, APP, HSPA8, PUM1, PICALM, HIP1R
Golgi Associated Vesicle Biogenesis	0.0288914	Reactome	R-HSA-432722	TFRC, AP1G1, HSPA8, PUM1, PICALM, HIP1R
Regulation of TNFR1 signaling	0.0288914	Reactome	R-HSA-5357905	IKBKB, TAX1BP1, SHARPIN, RNF31
STAT6-mediated induction of chemokines	0.0288914	Reactome	R-HSA-3249367	STAT6, TMEM173
Membrane Trafficking	0.0354284	Reactome	R-HSA-199991	RAB3IP, HSPA8, FCHO1, SBF1, AKT2, PUM1, HIP1R, VPS28, TMED9, DVL2, RAB1A, TFRC, GOLGA4, ARPC3, PPP6R3, DENND1C, ALS2CL, AP1G1, APP, TRAPPC6B, VPS51, RGP1, TFG, PICALM
TCR	0.0366508	NetPath	Pathway_TCR	CBLB, RASGRP1, GIT2, HDAC7, DOK2, LY9, IKBKB, TFRC, STK4, HNRNPH3, LYN, ITPR1, CD247
Angiopoietin Like Protein 8 Regulatory Pathway	0.0392471	Wikipathways	WP3915	MINK1, MAP4K2, CBLB, AKT2, SREBF1, FLOT1, FLOT2, MLST8, NR1H3
Steatosis AOP	0.0392471	Wikipathways	WP4011	AKT2, MLST8, SREBF1, NR1H3
Late Phase of HIV Life Cycle	0.0408863	Reactome	R-HSA-162599	AAAS, NUP62, CCNH, GTF2H1, GTF2H4, POLR2D, CCNT1, POLR2I, VPS28
HIV Infection	0.0408863	Reactome	R-HSA-162906	CCNH, AAAS, NUP62, AP1G1, GTF2H1, GTF2H4, POLR2D, CD247, CCNT1, POLR2I, VPS28
HIV Transcription Initiation	0.0491555	Reactome	R-HSA-167161	POLR2D, CCNH, GTF2H1, POLR2I, GTF2H4
RNA Polymerase II HIV Promoter Escape	0.0491555	Reactome	R-HSA-167162	POLR2D, CCNH, GTF2H1, POLR2I, GTF2H4
Gap-filling DNA repair synthesis and ligation in TC-NER	0.0499512	Reactome	R-HSA-6782210	HMGN1, POLR2I, GTF2H1, GTF2H4, POLR2D, CCNH
aPathway: description of pathways bSource: pathway sources cExternal_id: ids of pathway dGene Symbol: human official symbol ids of overlapped query genes with all of genes in a given pathway
