# Supplementary material for: The landscape of alternative splicing in HIV-1 infected CD4 T-cells
Source: BMC Med Genomics. 2020 Apr 3;13(Suppl 5):38. doi: 10.1186/s12920-020-0680-7 (PMC7118826; doi:10.1186/s12920-020-0680-7)
Supplement: Supplementary file 4 — Additional file 4: Table S3. List of AS genes in the enriched GO terms. [file 12920_2020_680_MOESM4_ESM.xlsx]

## Sheet: Sheet1
Table S3. List of AS genes in the enriched GO terms
Namea	Go idb	q-value	Levelc	Category	Gene Symbold
RNA binding	GO:0003723	4.38129e-07	4	Molecular Function	TSN, RBM6, ZCCHC11, MRPL21, KTN1, ZRANB2, HMGB2, NOP2, PABPC4, SF1, MYO18A, PUM1, HNRNPH1, HNRNPH3, GTPBP4, CCNT1, ANKRD17, CPSF4, LUC7L, THOC1, SRSF7, RPL7A, SRSF1, TFRC, DDX39A, U2AF1, ZBP1, UBTF, EIF3D, SECISBP2L, EFTUD2, TRMT1, PCBP4, SKIV2L, ZC3H14, CIRBP, APEH, MBNL1, CNOT1, HNRNPC, METTL16, RBM23, KMT2C, WDR6, NOL6, RPS25, TRMU, YTHDC1, PNISR, PRRC2A, ARL6IP4, TDRD7, HSPA8, POLR2D, DROSHA,…
protein binding	GO:0005515	1.47868e-07	2	Molecular Function	ANKRD44, UBL5, ZCCHC11, HAUS5, ZRANB2, GNPDA2, SHARPIN, HSPA8, STK16, FCHO1, SF1, SBF1, LAPTM5, AKT2, MARCH6, CAPRIN2, RCBTB2, IKBKE, CCNT1, TMEM173, DOK2, ZNF143, CERS2, BCS1L, DDX39A, EML2, CEP85, PPP4C, SECISBP2, EIF3D, BRPF1, MIB2, DHRS1, TRMT1, MED13, FLII, CEP350, MKLN1, PTP4A2, APEH, MBNL1, LYN, MYB, NOL11, METTL17, WSB1, KIAA0319L, CBLB, AUP1, ZNF202, ANKS3, VRK3, VRK2, PRMT2, ERGIC2, PRR…
nitrogen compound metabolic process	GO:0006807	1.39513e-05	2	b	BRD8, UBL5, AAAS, ALKBH3, ZRANB2, GNPDA2, SHARPIN, HSPA8, STK16, PCSK7, SF1, SBF1, AKT2, MARCH6, CAPRIN2, CHI3L2, IKBKE, CCNT1, RASAL3, TMEM173, ZNF143, NOL6, CERS2, DDX39A, CEP85, PPP4C, EIF3D, DNASE1, MIB2, EDEM2, TRMT1, TFRC, FLII, ZC3H14, CLYBL, APEH, MBNL1, LYN, MYB, METTL16, DMTF1, UNKL, CBLB, AUP1, ZNF202, MRPL33, VRK3, VRK2, PRMT2, OTUD3, ZNF655, STK4, MINK1, OPA1, PMS1, MDM2, USP16, BRD2…
macromolecule metabolic process	GO:0043170	4.73173e-05	3	b	BRD8, UBL5, AAAS, ALKBH3, ZRANB2, SHARPIN, HSPA8, STK16, PCSK7, SF1, SBF1, AKT2, MARCH6, CAPRIN2, CHI3L2, IKBKE, CCNT1, RASAL3, TMEM173, SLC50A1, ZNF143, NOL6, DDX39A, CEP85, PPP4C, EIF3D, DNASE1, MIB2, EDEM2, TRMT1, SKIV2L, FLII, ZC3H14, PTP4A2, APEH, MBNL1, LYN, MYB, METTL16, DMTF1, UNKL, CBLB, AUP1, ZNF202, MRPL33, VRK3, VRK2, PRMT2, OTUD3, TDRD7, ZNF655, STK4, PMS1, MDM2, USP16, BRD2, CASP10,…
nucleic acid metabolic process	GO:0090304	0.000253079	4	Biological Process	UBL5, ZCCHC11, ALKBH3, ZRANB2, HSPA8, STK16, SF1, IKBKB, CAPRIN2, UBR2, CCNT1, MDM2, ZNF143, DDX39A, PPP4C, DNASE1, TRMT1, SKIV2L, FLII, ZC3H14, SP110, MBNL1, MYB, METTL16, DMTF1, UNKL, SP140L, ZNF202, PRMT2, BRD8, PMS1, THOC1, USP16, BRD2, PTMA, APP, H2AFY, HDAC10, CCNH, ELP2, TSN, HMGN1, TRAK2, MED23, NOP2, PABPC4, GTF3C2, CRTC2, PUM1, RNH1, CC2D1B, LUC7L, MMS19, SRSF7, RPL7A, SRSF1, LILRB1, U2…
chromatin organization	GO:0006325	0.000379858	3	Biological Process	HMGN1, HMGB2, SP140, MCRS1, CRTC2, HDAC10, ZMYND8, JADE2, HDAC7, UBTF, BRPF1, SP110, MYB, KMT2C, SIRT7, PRMT2, WAC, TRRAP, PAXIP1, ENY2, BRD8, SMYD2, USP15, ING4, UBR2, BRD2, SP140L, PHF1, HNRNPC, PTMA, H2AFY, PRDM4, KDM2B, SREBF1, USP16, BCL6, HIRIP3
cellular response to stress	GO:0033554	0.000521059	3	Biological Process	AAAS, MAP4K2, GNLY, HMGN1, SYVN1, HMGB2, CNOT1, HSPA8, TMEM161A, PYHIN1, MCRS1, MUTYH, ING4, RASGRP1, IKBKE, THOC1, MMS19, MINK1, STK4, STAT6, MLST8, MARCH6, ZBTB17, RPS27L, DDX39A, PPP4C, WDR24, DVL2, PCBP4, FANCA, LYN, MYB, NUP62, GTF2H1, FBXW7, RRAGD, AUP1, BECN1, PRDX5, VRK2, MPV17, WAC, PAXIP1, GTF2H4, POLR2D, RECQL, TRRAP, SMYD2, OPA1, USP16, PMS1, MDM2, ITPR1, POLR2I, MAN1B1, CDK5RAP3, LAR…
ribonucleoprotein complex export from nucleus	GO:0071426	0.00147211	3	Biological Process	SRSF7, NOL6, SRSF1, DDX39A, U2AF1, AAAS, POLDIP3, POLR2D, ENY2, NUP62, THOC1, CPSF4
mRNA-containing ribonucleoprotein complex export from nucleus	GO:0071427	0.00632552	4	Biological Process	SRSF7, SRSF1, DDX39A, U2AF1, AAAS, POLDIP3, POLR2D, ENY2, NUP62, THOC1, CPSF4
cellular response to DNA damage stimulus	GO:0006974	0.00669007	4	Biological Process	HMGN1, HMGB2, TMEM161A, PYHIN1, MCRS1, MUTYH, ING4, IKBKE, MDM2, MMS19, RPS27L, DDX39A, PPP4C, PCBP4, FANCA, LYN, GTF2H1, WAC, TRRAP, PAXIP1, POLR2D, STK4, SMYD2, CDK5RAP3, USP16, PMS1, THOC1, GTF2H4, POLR2I, CNOT1, TOPBP1, ALKBH3, RECQL, BCL6, CCNH, ATXN3, PHF1
intracellular transport	GO:0046907	0.00371116	3	Biological Process	UBL5, AAAS, RASGRP1, ANKRD54, RAB3IP, DNAJC27, TRAK2, SYNRG, HSPA8, AKT2, RPS25, GIPC1, CPSF4, TMEM173, RNF31, SRSF7, RPL7A, SRSF1, THOC1, DDX39A, U2AF1, VPS28, SYTL2, TRAPPC6B, TMED9, SEC31B, SYVN1, ATP5S, ENY2, LYN, NUP62, FBXW7, CBLB, AUP1, BECN1, PIKFYVE, RAB1A, POLR2D, RAB34, EDEM2, PPP6R3, OPA1, DENND1C, ZBTB17, MDM2, NOL6, WDR19, LARS, ABCG1, AP1G1, APP, DOPEY1, CAPN10, POLDIP3, PFN2, SREB…
regulation of cell cycle	GO:0051726	0.0101029	4	Biological Process	MAP4K2, RPS27L, RRAGD, HSPA8, PINX1, AKT2, PUM1, CCNT1, ANKRD17, MDM2, MINK1, ZBTB17, LILRB1, CCNDBP1, HAUS5, PCBP4, CNOT1, NUP62, FBXW7, WDR6, BECN1, PRMT2, GTF2H1, WAC, PAXIP1, GTPBP4, USP16, CCP110, CDK5RAP3, ING4, GIPC1, THOC1, MLST8, CEP85, THAP5, TOPBP1, SFI1, APP, H2AFY, YY1AP1, MYBBP1A, ZNF655, STK4, CNTRL, BCL6, CCNH
regulation of leukocyte activation	GO:0002694	0.0156555	4	Biological Process	RASGRP1, MYO18A, CD6, CD247, RASAL3, IKZF3, STAT6, DROSHA, LILRB1, TFRC, FANCA, TNFRSF4, LYN, MYB, NR1H3, ZBTB7B, CD46, PAXIP1, THOC1, AP1G1, APP, FLOT2, BCL6
somatic diversification of immune receptors via germline recombination within a single locus	GO:0002562	0.00727868	3	Biological Process	STAT6, TCF3, HMGB2, PAXIP1, TFRC, THOC1, BCL6
lymphocyte activation involved in immune response	GO:0002285	0.0156555	4	Biological Process	STAT6, BCL6, LILRB1, ZBTB7B, AP1G1, CD46, LY9, PAXIP1, TFRC, THOC1, MYB
CD40 signaling pathway	GO:0023035	0.0188264	4	Biological Process	SHARPIN, FANCA, RNF31
amyloid precursor protein metabolic process	GO:0042982	0.0224959	4	Biological Process	ABCG1, APP, GSAP, FLOT2, LYN, PICALM
response to sterol depletion	GO:0006991	0.0220461	3	Biological Process	LYN, ERLIN2, FBXW7
IkappaB kinase activity	GO:0008384	0.0164689	2	Molecular Function	IKBKB, IKBKE
process utilizing autophagic mechanism	GO:0061919	0.0278233	2	Biological Process	WDR6, HSPA8, SNX14, ZBTB17, VPS28, WDR24, TMEM208, FBXW7, ATP6V0B, RRAGD, BECN1, PIKFYVE, RAB1A, WAC, DRAM2, MLST8, LARS, TPCN1, ITPR1, SREBF1, VPS51, ATG16L2
posttranscriptional gene silencing by RNA	GO:0035194	0.0393795	4	Biological Process	TSN, AAAS, DROSHA, NUP62, ZCCHC11, POLR2D, PUM1, CNOT1, POLR2I
aName: description of GO bGO id: GO ids cLevel: levels of GO defined by ConsensusPathDB dGene Symbol: human official symbol ids of overlapped query genes with all of genes in a given pathway
